# Supplementary material for: The BnSEP-BnTFL1s module regulates inflorescence architecture based on light duration in Brassica napus L
Source: Hortic Res. 2025 Jun 9;12(9):uhaf151. doi: 10.1093/hr/uhaf151 (PMC12373974; doi:10.1093/hr/uhaf151)
Supplement: Web_Material_uhaf151 [file web_material_uhaf151.zip]

Archive with 2 entries (2 files):
- supplement figures.docx
- Table S1-S6.xlsx
