# Supplementary material for: The BnSEP-BnTFL1s module regulates inflorescence architecture based on light duration in Brassica napus L
Source: Hortic Res. 2025 Jun 9;12(9):uhaf151. doi: 10.1093/hr/uhaf151 (PMC12373974; doi:10.1093/hr/uhaf151)
Supplement: Web_Material_uhaf151 [file web_material_uhaf151.zip › Table S1-S6.xlsx]

## Sheet: Table S1 
Table S1 Distribution of BnaA10/C09.TFL1 in natural populations
Origin	Ecotype	Genotype	Material number
Anhui	Semi-winter	AAbb	n188, n218, n297, n241, n178, n246, n250, n262, n265
Guizhou	Semi-winter	AABb	n199
Guizhou	Semi-winter	AAbb	n194
Guizhou	Semi-winter	AAbb	n192, n175, n196, n279, n280, n183
Henan	Semi-winter	AABB	n271
Henan	Semi-winter	AAbb	n342
Hubei	Semi-winter	AABb	n248, n294, n348, n324
Hubei	Semi-winter	AAbb	n259, n276, n226, n300, n197, n200, n221, n232, n254, n266, n210, n213, n214, n249, n289, n189, n173, n195, n203, n211, n302, n170, n180, n184, n204, n205, n212, n224, n225, n228, n230, n284, n288, n298, n299, n229, n237, n238, n290, n286, n314, n315, n316, n317, n318, n320, n322, n358, n359, n325, n321, n323, n326, n327, n328, n319
Hubei	Semi-winter	aabb	n223
Hunan	Semi-winter	AABb	n355, n357, n295
Hunan	Semi-winter	AAbb	n236, n356, n222, n207, n215, n261, n287, n233, n255
Hunan	Semi-winter	AaBB	n219
Jiangsu	Semi-winter	AABb	n340
Jiangsu	Semi-winter	AAbb	n252, n244, n292, n239, n293, n338, n339, n333
Jiangsu	Semi-winter	AAbb	n306, n307, n308, n309, n310, n311, n312, n313, n206, n343, n337
Qinghai	Spring	AABb	n23, n30, n76, n85, n89, n104, n106, n108, n116, n117, n122, n127, n133, n135, n137, n142, n143, n151
Qinghai	Spring	AAbb	n1, n2, n3, n4, n5, n6, n7, n8, n9, n10, n11, n12, n13, n14, n15, n16, n18, n19, n20, n21, n22, n24, n25, n32, n33, n35, n36, n37, n38, n40, n41, n42, n43, n44, n46, n47, n48, n49, n50, n51, n52, n53, n54, n55, n56, n57, n58, n59, n60, n61, n62, n63, n64, n65, n66, n67, n68, n69, n70, n71, n72, n73, n74, n77, n78, n79, n80, n82, n86, n87, n88, n90, n91, n94, n95, n96, n97, n98, n99, n100, n101, n…
Qinghai	Spring	AaBB	n17, n26, n27, n29, n31, n83, n84, n124, n132, n134, n135, n155, n162, n166, n167
Qinghai	Spring	aaBB	n28, n34, n45, n75, n81, n92, n93, n102, n105, n114, n115, n118, n119, n120, n121, n121, n126, n128, n130, n139, n141, n147, n148, n150, n152, n163, n165, n169
Qinghai	Spring	aabb	n39, n138,n362,n372,n373
Shanxi	Semi-winter	AAbb	n278
Shaanxi	Semi-winter	AABB	n270
Shaanxi	Semi-winter	AAbb	n185, n227, n240, n275, n332, n235, n258, n273, n201, n216, n231, n257, n187, n264, n268, n269, n272, n274, n277, n242, n251
Shanghai	Semi-winter	AAbb	n260, n247, n345, n346, n344, n347
Sichuan	Semi-winter	AABb	n234
Sichuan	Semi-winter	AAbb	n329, n331, n330, n186, n283, n291, n179, n182, n217, n335, n334, n336, n157, n301, n267, n353, n354, n191, n181, n172, n282, n243, n351, n352, n349, n350, n190, n202, n208, n281, n285, n171, n198, n176
Xinjiang	Semi-winter	aabb	n341
Yunnan	Semi-winter	AAbb	n296, n177
Zhejiang	Semi-winter	AAbb	n256, n245
Zhejiang	Semi-winter	aaBB	n253
Chongqing	Semi-winter	AAbb	n174, n209, n304, n305, n303, n145, n220, n193, n263
Qinghai	spring	AABB	n360,n361
Note: A means BnSDT1, a means Bnsdt1, B means BnSDT2, b means Bnsdt2. Only materials with genotype aabb exhibit DTI phenotype.

## Sheet: Table S2 
Table S2 Differential gene expression of 573-DTI under 9 h and 13 h light duration conditions
gene_id	BaseMean_DESeq2	BaseMean_control_H13	BaseMean_case_H9	FoldChange	log2FoldChange	p-value	q-value	Regulation	FPKM_9H_1	FPKM_9H_2	FPKM_9H_3	FPKM_13H_1	FPKM_13H_2	FPKM_13H_3	gene_Dbxref	description	coding_type	GO_id	GO_term	pathway	pathway_description
ZS11A01G000150	8.24656	0.668014	15.8251	24.2616	4.6006	0.000578076	0.00280451	Up	0.343255	0	0.268508	0	0.01251	0.0138151		GONST2	GDP-mannose transporter GONST2	GO:0005458,GO:1990570,GO:0005794,GO:0016021,GO:0015297,GO:0008643,GO:0008168,GO:0098588,GO:0032259	GDP-mannose transmembrane transporter activity|GDP-mannose transmembrane transport|Golgi apparatus|integral component of membrane|antiporter activity|carbohydrate transport|methyltransferase activity|bounding membrane of organelle|methylation
ZS11A01G000410	18.2893	31.7582	4.82047	0.150466	-2.73249	8.51824e-07	7.11642e-06	Down	0.075401	0.0903841	0.110591	0.655123	0.63067	0.573556		AIP1	Protein phosphatase 2C 3	GO:0004722,GO:0035970,GO:0005634,GO:1902039,GO:0033106,GO:0009788,GO:0046872,GO:0097438,GO:0005829,GO:0009939,GO:0010030,GO:0005515,GO:0005886,GO:0010162,GO:0010118,GO:0010150,GO:0009414,GO:0009658,GO:0009737	protein serine/threonine phosphatase activity|peptidyl-threonine dephosphorylation|nucleus|negative regulation of seed dormancy process|cis-Golgi network membrane|negative regulation of abscisic acid-activated signaling pathway|metal ion binding|exit from dormancy|cytosol|positive regulation of gibberellic acid mediated signaling pathway|positive regulation of seed germination|protein binding|pla…
ZS11A01G000510	109.451	154.549	64.3518	0.418254	-1.25755	1.72473e-09	2.05154e-08	Down	1.20062	1.08739	0.978304	2.39644	2.37928	3.22546		FBA2	Fructose-bisphosphate aldolase 2, chloroplastic	GO:0004332,GO:0006096,GO:0005829,GO:0010287,GO:0003729,GO:0048046,GO:0009941,GO:0005739,GO:0031977,GO:0009534,GO:0005840,GO:0005886,GO:0016021,GO:0030388,GO:0009737,GO:0006094	fructose-bisphosphate aldolase activity|glycolytic process|cytosol|plastoglobule|mRNA binding|apoplast|chloroplast envelope|mitochondrion|thylakoid lumen|chloroplast thylakoid|ribosome|plasma membrane|integral component of membrane|fructose 1,6-bisphosphate metabolic process|response to abscisic acid|gluconeogenesis
ZS11A01G000710	71.2682	45.6514	96.885	2.11539	1.08093	9.11321e-06	6.42874e-05	Up	1.84769	2.1613	1.97741	1.10616	0.979015	0.79431	106369443	WRKY13	Probable WRKY transcription factor 13	GO:0043565,GO:0005634,GO:0006355,GO:0003700,GO:0001067,GO:0003690,GO:0005515,GO:1904368,GO:1901141,GO:1990170,GO:0045597,GO:1903508	sequence-specific DNA binding|nucleus|regulation of DNA-templated transcription|DNA-binding transcription factor activity|transcription regulatory region nucleic acid binding|double-stranded DNA binding|protein binding|regulation of sclerenchyma cell differentiation|regulation of lignin biosynthetic process|stress response to cadmium ion|positive regulation of cell differentiation|positive regula…
ZS11A01G000950	138.477	77.0628	199.892	2.59189	1.37401	9.45801e-14	1.68946e-12	Up	5.03125	4.86849	3.95347	2.11701	1.72497	1.60804	106365006	TPPH	Probable trehalose-phosphate phosphatase H	GO:0004805,GO:0005992,GO:0005829,GO:0043231	trehalose-phosphatase activity|trehalose biosynthetic process|cytosol|intracellular membrane-bounded organelle	bna00500	Starch and sucrose metabolism
ZS11A01G001340	3.78699	0.350836	7.22315	20.9985	4.39221	0.00379642	0.0146892	Up	0.275961	0.176425	0.053967	0	0	0.02499	106436609	AGL21	Agamous-like MADS-box protein AGL21	GO:0000977,GO:0045944,GO:0005634,GO:0046983,GO:0003700,GO:0000987,GO:0048578	RNA polymerase II transcription regulatory region sequence-specific DNA binding|positive regulation of transcription by RNA polymerase II|nucleus|protein dimerization activity|DNA-binding transcription factor activity|cis-regulatory region sequence-specific DNA binding|positive regulation of long-day photoperiodism, flowering
ZS11A01G001470	6.75655	12.7978	0.715288	0.0538614	-4.21461	0.00063901	0.00306149	Down	0.0247746	0	0.0290696	0.162895	0.390061	0.430752	111211763	MYB87	Transcription factor MYB87	GO:0009664,GO:0003700,GO:0005634,GO:0003677,GO:0006355	plant-type cell wall organization|DNA-binding transcription factor activity|nucleus|DNA binding|regulation of DNA-templated transcription
ZS11A01G001700	44.2416	83.8822	4.601	0.0564193	-4.14767	1.47265e-18	3.69578e-17	Down	0.0417293	0.0800344	0.0244818	1.0387	0.852051	0.827571	106403563	CYP81F1	Cytochrome P450 81F1
ZS11A01G001740	26.1795	45.7936	6.56541	0.141732	-2.81876	3.47218e-09	4.00208e-08	Down	0.101603	0.0974342	0.139087	0.779391	0.966471	0.662458		CYP81Q32	Cytochrome P450 81Q32	GO:0016705,GO:0016021,GO:0004497,GO:0005506,GO:0020037	oxidoreductase activity, acting on paired donors, with incorporation or reduction of molecular oxygen|integral component of membrane|monooxygenase activity|iron ion binding|heme binding
ZS11A01G001760	7.87118	2.49205	13.2503	5.18333	2.37388	0.00386994	0.014932	Up	1.00278	1.15397	1.8826	0.470956	0.197352	0.10897	111214989			GO:1901332,GO:0070696	negative regulation of lateral root development|transmembrane receptor protein serine/threonine kinase binding
ZS11A01G001820	8.64542	14.9635	2.32732	0.157693	-2.66481	0.001028	0.0046774	Down	0.0863303	0.0413941	0.0253242	0.445995	0.276091	0.281439	106439437		Cysteine proteinase COT44 (Fragment)	GO:0008234,GO:0006508,GO:0005764,GO:0005615,GO:0004175,GO:0030163,GO:0032440,GO:0016021	cysteine-type peptidase activity|proteolysis|lysosome|extracellular space|endopeptidase activity|protein catabolic process|2-alkenal reductase [NAD(P)+] activity|integral component of membrane
ZS11A01G001870	99.5571	155.776	43.3379	0.276719	-1.8535	1.74525e-17	4.103e-16	Down	0.820138	0.910669	1.11426	3.42605	3.35557	3.65871	111202023	SPT	Transcription factor SPATULA	GO:0046983,GO:0005634,GO:0010187,GO:0010114,GO:0048440,GO:0000976,GO:0042802,GO:0003700,GO:0010154,GO:0007623,GO:0009409,GO:0006355	protein dimerization activity|nucleus|negative regulation of seed germination|response to red light|carpel development|transcription cis-regulatory region binding|identical protein binding|DNA-binding transcription factor activity|fruit development|circadian rhythm|response to cold|regulation of DNA-templated transcription
ZS11A01G001880	6.41797	11.1508	1.68519	0.152759	-2.71067	0.00599849	0.0217731	Down	0.046428	0.014841	0.018159	0.188976	0.0609151	0.285896	106426850	MAPKKK20	Mitogen-activated protein kinase kinase kinase 20	GO:0004674,GO:0006468,GO:0005634,GO:0005737,GO:0005524,GO:0048235,GO:0010082,GO:0007165,GO:0090333,GO:0051510,GO:0019901,GO:0004708,GO:0009414,GO:0009651,GO:0106310,GO:0071215,GO:0009409,GO:0000302,GO:0051301	protein serine/threonine kinase activity|protein phosphorylation|nucleus|cytoplasm|ATP binding|pollen sperm cell differentiation|regulation of root meristem growth|signal transduction|regulation of stomatal closure|regulation of unidimensional cell growth|protein kinase binding|MAP kinase kinase activity|response to water deprivation|response to salt stress|protein serine kinase activity|cellular…
ZS11A01G002210	117.628	174.45	60.8051	0.348109	-1.52239	6.9508e-15	1.34874e-13	Down	1.91589	1.56306	1.81185	4.75415	5.51515	5.22042	106369808	ATHB-40	Homeobox-leucine zipper protein ATHB-40	GO:0000981,GO:0006357,GO:0005634,GO:0003677,GO:0001067,GO:0045893,GO:0009733	DNA-binding transcription factor activity, RNA polymerase II-specific|regulation of transcription by RNA polymerase II|nucleus|DNA binding|transcription regulatory region nucleic acid binding|positive regulation of DNA-templated transcription|response to auxin
ZS11A01G002300	796.257	1134.38	458.133	0.404096	-1.30723	3.37685e-65	3.99416e-63	Down	8.60672	9.24908	8.45996	22.5686	23.0675	20.859	106442692	PATL3	Patellin-3	GO:0008526,GO:0120009,GO:0016020,GO:0015914,GO:0046404	phosphatidylinositol transfer activity|intermembrane lipid transfer|membrane|phospholipid transport|polydeoxyribonucleotide 5'-hydroxyl-kinase activity
ZS11A01G002330	310.178	187.476	432.88	2.30136	1.20249	6.8956e-22	2.11261e-20	Up	5.49849	5.35583	5.42235	2.63459	2.61413	1.94694	106442781	RL3	Protein RADIALIS-like 3	GO:0007005,GO:0016887,GO:0005739,GO:0005524,GO:0005515,GO:0008270	mitochondrion organization|ATP hydrolysis activity|mitochondrion|ATP binding|protein binding|zinc ion binding
ZS11A01G002430	17.7795	28.8791	6.67981	0.234037	-2.09519	0.000173291	0.000951002	Down	0.0407488	0.254	0.119533	0.516717	0.601468	0.708493	106451961	UBC17	Probable ubiquitin-conjugating enzyme E2 17	GO:0061631,GO:0000209,GO:0005634,GO:0043161,GO:0005524,GO:0009739,GO:0016746,GO:0016874	ubiquitin conjugating enzyme activity|protein polyubiquitination|nucleus|proteasome-mediated ubiquitin-dependent protein catabolic process|ATP binding|response to gibberellin|acyltransferase activity|ligase activity	bna04120	Ubiquitin mediated proteolysis
ZS11A01G002520	21.2529	11.7968	30.709	2.62262	1.39101	0.00294992	0.0118024	Up	0.597237	1.0153	0.92375	0.203994	0.347275	0.442503	125608272			GO:0016021	integral component of membrane
ZS11A01G002680	267.96	426.214	109.705	0.257413	-1.95784	1.32201e-42	9.35488e-41	Down	3.31092	2.21788	2.59946	10.6561	10.349	11.217	106354240	ATJ11	Chaperone protein dnaJ 11, chloroplastic	GO:0009507,GO:0005634,GO:0009532	chloroplast|nucleus|plastid stroma	bna03082	ATP-dependent chromatin remodeling
ZS11A01G002720	92.5203	58.6527	126.388	2.15916	1.11047	4.86475e-07	4.2127e-06	Up	1.87687	2.22992	2.2802	0.99848	0.817206	1.20929	106347996	APX5	L-ascorbate peroxidase 5, peroxisomal	GO:0016688,GO:0034599,GO:0005576,GO:0005777,GO:0098869,GO:0009507,GO:0020037,GO:0016021,GO:0140825,GO:0046872,GO:0042744,GO:0005739,GO:0004602,GO:0000302,GO:0031903,GO:0005515,GO:0005886	L-ascorbate peroxidase activity|cellular response to oxidative stress|extracellular region|peroxisome|cellular oxidant detoxification|chloroplast|heme binding|integral component of membrane|lactoperoxidase activity|metal ion binding|hydrogen peroxide catabolic process|mitochondrion|glutathione peroxidase activity|response to reactive oxygen species|microbody membrane|protein binding|plasma membra…	bna00053,bna00480	Ascorbate and aldarate metabolism|Glutathione metabolism
ZS11A01G002740	408.73	545.774	271.687	0.497677	-1.00672	1.5958e-20	4.52367e-19	Down	3.4331	4.27992	4.1122	7.60495	8.44565	8.19195	106354231			GO:0016874,GO:0046872	ligase activity|metal ion binding
ZS11A01G002880	15.3773	25.5661	5.18847	0.200386	-2.31914	0.000165956	0.000914188	Down	0.108091	0.025914	0.0792686	0.533031	0.305797	0.23492	106346428	ZAT3	Zinc finger protein ZAT3
ZS11A01G002960	194.211	122.678	265.745	2.15961	1.11077	9.43978e-14	1.68674e-12	Up	18.3843	16.9248	18.7476	9.54471	8.15723	7.7732
ZS11A01G003040	77.3988	112.542	42.2551	0.378092	-1.40319	1.4292e-08	1.53043e-07	Down	1.51189	1.42086	0.957955	3.23786	4.07639	3.25301	106375251	TKPR1	Tetraketide alpha-pyrone reductase 1	GO:0080110,GO:0016616,GO:0005783,GO:0004722,GO:0005634,GO:0005515,GO:0048316	sporopollenin biosynthetic process|oxidoreductase activity, acting on the CH-OH group of donors, NAD or NADP as acceptor|endoplasmic reticulum|protein serine/threonine phosphatase activity|nucleus|protein binding|seed development
ZS11A01G003130	139.918	50.9598	228.877	4.49346	2.16783	7.30064e-27	2.89446e-25	Up	7.41548	7.97493	5.53063	1.57919	1.8021	1.37023	106374186
ZS11A01G003390	25.973	13.9579	37.988	2.74255	1.45552	0.000468613	0.00232703	Up	0.629184	0.646467	0.457019	0.22514	0.147413	0.276744	106375278	STU	Protein kinase STUNTED
ZS11A01G003430	39.4665	14.2144	64.7186	4.51176	2.17369	3.89556e-09	4.4635e-08	Up	2.32563	2.539	2.18304	0.840177	0.352073	0.388801		ADF9	Actin-depolymerizing factor 9	GO:0030042,GO:0015629,GO:0003779,GO:0044877,GO:0005737,GO:0016021,GO:0051017,GO:0030041	actin filament depolymerization|actin cytoskeleton|actin binding|protein-containing complex binding|cytoplasm|integral component of membrane|actin filament bundle assembly|actin filament polymerization
ZS11A01G003450	72.334	42.4888	102.179	2.39592	1.26058	4.13753e-07	3.62204e-06	Up	1.10799	1.00776	1.43411	0.515005	0.483326	0.508921	125608516	NFD4	Protein NUCLEAR FUSION DEFECTIVE 4	GO:0016021,GO:0006817,GO:0005886,GO:0050896	integral component of membrane|phosphate ion transport|plasma membrane|response to stimulus
ZS11A01G003560	8.80458	0.668014	16.9412	26.0949	4.7057	7.09051e-05	0.000423918	Up	0.584324	0.967875	1.18426	0	0.0522717	0.0577247		ARG7	Indole-3-acetic acid-induced protein ARG7	GO:0009733,GO:0009755,GO:0010200	response to auxin|hormone-mediated signaling pathway|response to chitin
ZS11A01G003750	158.077	99.0599	217.095	2.19445	1.13386	4.06956e-12	6.39055e-11	Up	4.0386	3.48561	3.59355	1.61222	1.77178	1.79203	106354402	BHLH63	Transcription factor bHLH63	GO:0046983,GO:0005634,GO:0006355,GO:0003700,GO:0043425,GO:0003677,GO:0016021,GO:0001067,GO:0009911,GO:0045824,GO:0009637,GO:0006351,GO:0009826,GO:0062207,GO:0009735,GO:0009908,GO:0016071	protein dimerization activity|nucleus|regulation of DNA-templated transcription|DNA-binding transcription factor activity|bHLH transcription factor binding|DNA binding|integral component of membrane|transcription regulatory region nucleic acid binding|positive regulation of flower development|negative regulation of innate immune response|response to blue light|DNA-templated transcription|unidimen…
ZS11A01G003810	48.5919	84.5104	12.6734	0.153913	-2.69982	1.7706e-12	2.86259e-11	Down	0.337578	0.935211	0.176045	3.52318	3.46948	2.85318	106356256	ERF109	Ethylene-responsive transcription factor ERF109	GO:0003700,GO:0005634,GO:0006355,GO:0003677,GO:0001067,GO:0062211,GO:0090357,GO:0006952,GO:0010928,GO:0010087,GO:0009620,GO:0009873,GO:0051301	DNA-binding transcription factor activity|nucleus|regulation of DNA-templated transcription|DNA binding|transcription regulatory region nucleic acid binding|root regeneration|regulation of tryptophan metabolic process|defense response|regulation of auxin mediated signaling pathway|phloem or xylem histogenesis|response to fungus|ethylene-activated signaling pathway|cell division
ZS11A01G004160	383.591	560.121	207.061	0.368404	-1.44064	7.27717e-40	4.72626e-38	Down	2.09572	1.94177	2.34024	5.96258	5.71847	5.92996		PEX4	Pollen-specific leucine-rich repeat extensin-like protein 4	GO:0009860,GO:0005199,GO:0005576,GO:0000428,GO:0016021,GO:0071555,GO:0098542	pollen tube growth|structural constituent of cell wall|extracellular region|DNA-directed RNA polymerase complex|integral component of membrane|cell wall organization|defense response to other organism
ZS11A01G004260	11.2059	21.7563	0.655538	0.0312377	-5.00057	1.51413e-05	0.000102956	Down	0.0598615	0	0	0.477937	0.79522	0.748077		SOFL5	Protein SOB FIVE-LIKE 5	GO:0009736,GO:0005634,GO:0009691,GO:0005737,GO:0016021	cytokinin-activated signaling pathway|nucleus|cytokinin biosynthetic process|cytoplasm|integral component of membrane
ZS11A01G005110	89.0837	53.9924	124.175	2.30382	1.20403	1.93674e-06	1.52719e-05	Up	1.87494	3.41002	2.85745	1.2753	0.933096	1.40514	106371169	ERF043	Ethylene-responsive transcription factor ERF043	GO:0003700,GO:0005634,GO:0006355,GO:0003677,GO:0001067,GO:0009873,GO:0006952	DNA-binding transcription factor activity|nucleus|regulation of DNA-templated transcription|DNA binding|transcription regulatory region nucleic acid binding|ethylene-activated signaling pathway|defense response
ZS11A01G005510	30.8378	16.7871	44.8885	2.68378	1.42427	0.000435434	0.00217786	Up	1.12137	0.899391	0.76554	0.459622	0.160502	0.443115	111199934	YUC1	Probable indole-3-pyruvate monooxygenase YUCCA1	GO:0004499,GO:0009851,GO:0005789,GO:0050661,GO:0050660,GO:0103075	N,N-dimethylaniline monooxygenase activity|auxin biosynthetic process|endoplasmic reticulum membrane|NADP binding|flavin adenine dinucleotide binding|indole-3-pyruvate monooxygenase activity	bna00380	Tryptophan metabolism
ZS11A01G006080	120.415	28.1392	212.691	7.64212	2.93397	4.43415e-36	2.51518e-34	Up	10.0771	8.42574	8.45277	0.782266	1.27025	1.58376	106357399	GDU1	Protein GLUTAMINE DUMPER 1	GO:0080143,GO:0016021,GO:0005515,GO:0005634,GO:0005886,GO:0010585,GO:0006521,GO:0009615	regulation of amino acid export|integral component of membrane|protein binding|nucleus|plasma membrane|glutamine secretion|regulation of cellular amino acid metabolic process|response to virus
ZS11A01G006110	31.8344	12.8437	50.8251	3.95485	1.98362	1.88167e-05	0.000125768	Up	1.1625	0.913773	0.872088	0.089503	0.525082	0.144965		IGMT4	Indole glucosinolate O-methyltransferase 4	GO:0008171,GO:0032259,GO:0016021,GO:0046983,GO:0019438,GO:0008757	O-methyltransferase activity|methylation|integral component of membrane|protein dimerization activity|aromatic compound biosynthetic process|S-adenosylmethionine-dependent methyltransferase activity
ZS11A01G006480	23.1696	4.39462	41.9447	9.89109	3.30613	3.32345e-09	3.83843e-08	Up	0.436216	0.510143	0.411968	0.0199872	0.0209389	0.104054		WAKL18	Wall-associated receptor kinase-like 18	GO:0030247,GO:0007166,GO:0016021,GO:0004674,GO:0006468,GO:0005886,GO:0005509,GO:0106310,GO:0005524,GO:0009620,GO:0009751,GO:0006182,GO:0004383,GO:0009617,GO:0006952	polysaccharide binding|cell surface receptor signaling pathway|integral component of membrane|protein serine/threonine kinase activity|protein phosphorylation|plasma membrane|calcium ion binding|protein serine kinase activity|ATP binding|response to fungus|response to salicylic acid|cGMP biosynthetic process|guanylate cyclase activity|response to bacterium|defense response
ZS11A01G006560	9.59344	4.41501	14.7719	3.32397	1.73291	0.0135444	0.0434643	Up	0.201667	0.128928	0.101412	0.0721622	0.0283493	0.0313067	106382831	CBP60F	Calmodulin-binding protein 60 F	GO:0005516,GO:0005634,GO:0080142,GO:0043565,GO:0003700,GO:0006355,GO:0016021	calmodulin binding|nucleus|regulation of salicylic acid biosynthetic process|sequence-specific DNA binding|DNA-binding transcription factor activity|regulation of DNA-templated transcription|integral component of membrane
ZS11A01G006840	103.728	195.264	12.1921	0.0640951	-3.96364	1.04589e-39	6.7541e-38	Down	0.481335	0.300031	0.112956	4.70203	5.2101	4.68135	106372351	HTT1	Protein HEAT-INDUCED TAS1 TARGET 1	GO:0010286,GO:0005634,GO:0009409,GO:0005737,GO:0006979	heat acclimation|nucleus|response to cold|cytoplasm|response to oxidative stress
ZS11A01G007080	3.58558	6.78365	0.387518	0.054189	-4.20586	0.0051118	0.0189883	Down	0	0	0.0461238	0.184615	0.386811	0.256298
ZS11A01G007090	7.00614	0.618549	13.3937	21.0076	4.39284	0.00031923	0.00165364	Up	0.822748	1.24923	0.724036	0.0644005	0.067467	0	106372327			GO:0016021	integral component of membrane
ZS11A01G007250	57.9455	32.928	82.963	2.5182	1.33239	1.58836e-06	1.27259e-05	Up	1.10953	0.966291	0.783785	0.414745	0.423353	0.31988	106392146	XTH17	Probable xyloglucan endotransglucosylase/hydrolase protein 17
ZS11A01G007360	88.2287	55.2708	121.187	2.20053	1.13785	1.72339e-07	1.59662e-06	Up	7.29508	8.15209	6.79123	3.1713	3.44095	3.7344	125609587	BHLH146	Transcription factor bHLH146	GO:0006355,GO:0046983,GO:0005634,GO:0000976,GO:0003700	regulation of DNA-templated transcription|protein dimerization activity|nucleus|transcription cis-regulatory region binding|DNA-binding transcription factor activity
ZS11A01G007420	139.517	87.1371	191.896	2.2066	1.14182	1.76731e-10	2.36027e-09	Up	1.27198	1.07904	1.21983	0.465271	0.577689	0.611371	106390487	HMA2	Cadmium/zinc-transporting ATPase HMA2
ZS11A01G007710	421.593	654.305	188.881	0.289415	-1.78879	1.15358e-64	1.35043e-62	Down	2.64364	2.51032	2.29605	8.60589	8.68411	9.04082	106387759	At3g55350	Protein ALP1-like	GO:0005634,GO:0046872,GO:0071456,GO:0016787,GO:0016021	nucleus|metal ion binding|cellular response to hypoxia|hydrolase activity|integral component of membrane
ZS11A01G007940	369.397	721.992	16.8021	0.0231177	-5.43486	1.99811e-127	5.95176e-125	Down	0.126819	0.114462	0.140052	5.37448	5.88731	5.46383		At4g29180	Probable LRR receptor-like serine/threonine-protein kinase At4g29180	GO:0004674,GO:0006468,GO:0016021,GO:0005576,GO:0005524,GO:1903963,GO:0032309,GO:0004623,GO:0006644	protein serine/threonine kinase activity|protein phosphorylation|integral component of membrane|extracellular region|ATP binding|arachidonate transport|icosanoid secretion|phospholipase A2 activity|phospholipid metabolic process
ZS11A01G008230	227.135	427.643	26.6267	0.062792	-3.99327	7.72481e-88	1.344e-85	Down	0.584183	0.560214	0.434124	8.1211	9.08264	8.6547	106374436	At4g34400	B3 domain-containing protein At4g34400	GO:0005634,GO:0003677	nucleus|DNA binding
ZS11A01G008490	48.8391	81.5997	16.0785	0.193811	-2.36728	1.54924e-12	2.51759e-11	Down	0.360309	0.203251	0.472512	1.83155	1.83533	1.70435	106372535	At4g28780	GDSL esterase/lipase At4g28780	GO:0016788,GO:0016042,GO:0005576,GO:0016021,GO:0052887,GO:0052886,GO:0016719	hydrolase activity, acting on ester bonds|lipid catabolic process|extracellular region|integral component of membrane|7,9,9'-tricis-neurosporene:quinone oxidoreductase activity|9,9'-dicis-carotene:quinone oxidoreductase activity|carotene 7,8-desaturase activity
ZS11A01G008580	93.6443	140.913	46.3754	0.329324	-1.60242	8.74252e-13	1.45096e-11	Down	1.24614	1.54477	1.49783	4.11101	4.06749	5.11934	106402138
ZS11A01G008600	516.913	313.4	720.426	2.29653	1.19945	1.28724e-39	8.26577e-38	Up	7.30807	7.52661	7.95294	3.45665	3.28366	3.37769	106401881	TYRDC	Tyrosine decarboxylase 2			bna00350,bna00950	Tyrosine metabolism|Isoquinoline alkaloid biosynthesis
ZS11A01G008680	68.1148	92.2492	43.9804	0.480758	-1.05662	9.06476e-05	0.000528025	Down	0.705928	1.19359	0.588536	1.84964	1.73663	1.7361	106401235	RLP29	Receptor like protein 29	GO:0009860,GO:0016324,GO:0032440,GO:0016301,GO:0005515,GO:0031224,GO:0016773,GO:0140096,GO:0009755,GO:0050832,GO:0016310	pollen tube growth|apical plasma membrane|2-alkenal reductase [NAD(P)+] activity|kinase activity|protein binding|intrinsic component of membrane|phosphotransferase activity, alcohol group as acceptor|catalytic activity, acting on a protein|hormone-mediated signaling pathway|defense response to fungus|phosphorylation
ZS11A01G008710	6.51696	13.0339	0	0.0145046	-6.10735	8.45062e-06	5.98731e-05	Down	0	0	0	0.191113	0.300319	0.331648	106400996	NAC021	NAC domain-containing protein 21/22	GO:0006355,GO:0003677,GO:0003700,GO:0080187,GO:0043068,GO:1903508	regulation of DNA-templated transcription|DNA binding|DNA-binding transcription factor activity|floral organ senescence|positive regulation of programmed cell death|positive regulation of nucleic acid-templated transcription
ZS11A01G008870	109.332	155.874	62.7888	0.401667	-1.31593	1.24704e-09	1.506e-08	Down	1.78333	2.83813	2.62674	6.94979	6.30994	5.11276	125610126	ERF6	Ethylene-responsive transcription factor 6	GO:0003700,GO:0005634,GO:0006355,GO:0003677,GO:0001067,GO:0005515,GO:0009873,GO:0009624,GO:0009644,GO:0010087,GO:0006950,GO:1901700,GO:0009733,GO:0051301,GO:0009266	DNA-binding transcription factor activity|nucleus|regulation of DNA-templated transcription|DNA binding|transcription regulatory region nucleic acid binding|protein binding|ethylene-activated signaling pathway|response to nematode|response to high light intensity|phloem or xylem histogenesis|response to stress|response to oxygen-containing compound|response to auxin|cell division|response to temp…
ZS11A01G009130	4.15948	7.99119	0.327769	0.0459071	-4.44514	0.00226642	0.0093832	Down	0.0209537	0	0	0.216499	0.144332	0.159389	106372983	AHL23	AT-hook motif nuclear-localized protein 23	GO:0003680,GO:0005634,GO:0006355,GO:0003700	minor groove of adenine-thymine-rich DNA binding|nucleus|regulation of DNA-templated transcription|DNA-binding transcription factor activity
ZS11A01G009160	69.3904	95.5826	43.1982	0.455791	-1.13356	7.63384e-06	5.45549e-05	Down	0.912184	0.909747	0.577974	1.66222	1.84908	1.9032		At4g17830	Acetylornithine deacetylase	GO:0071586,GO:0004222,GO:0016021,GO:0016746	CAAX-box protein processing|metalloendopeptidase activity|integral component of membrane|acyltransferase activity
ZS11A01G009190	388.682	227.4	549.964	2.41586	1.27254	1.15394e-34	6.2525e-33	Up	7.29889	7.224	7.25137	3.14073	3.14945	2.89833	106427262	MYC4	Transcription factor MYC4	GO:0046983,GO:0005634,GO:0006355,GO:0003700,GO:0003677,GO:0043425,GO:0001067,GO:0106167,GO:0009718,GO:2000652,GO:0010374,GO:1903508,GO:0006952,GO:0009753	protein dimerization activity|nucleus|regulation of DNA-templated transcription|DNA-binding transcription factor activity|DNA binding|bHLH transcription factor binding|transcription regulatory region nucleic acid binding|extracellular ATP signaling|anthocyanin-containing compound biosynthetic process|regulation of secondary cell wall biogenesis|stomatal complex development|positive regulation of …
ZS11A01G009660	13.3746	4.83112	21.9181	4.49262	2.16756	0.00137761	0.00604382	Up	1.78963	0.722611	3.75769	0.530841	0.370745	0.511776				GO:0016021	integral component of membrane
ZS11A01G009750	2.08946	4.17891	0	0.0451241	-4.46996	0.00856733	0.0294674	Down	0	0	0	0.0869731	0.0728915	0.0804955	106357515	SYN1	Sister chromatid cohesion 1 protein 1	GO:0008278,GO:0007062	cohesin complex|sister chromatid cohesion
ZS11A01G009890	9.13073	14.1563	4.10518	0.289094	-1.79039	0.0105694	0.0352985	Down	0.0912749	0.145883	0.142798	0.428672	0.479022	0.429807	106425455
ZS11A01G010120	45.0024	63.8336	26.1711	0.409987	-1.28635	2.96728e-05	0.00019097	Down	0.318938	0.229389	0.245588	0.692774	0.676722	0.606519		At3g17540	Putative F-box/kelch-repeat protein At3g17540	GO:0010257,GO:0051082,GO:0009570,GO:0005773,GO:0005829	NADH dehydrogenase complex assembly|unfolded protein binding|chloroplast stroma|vacuole|cytosol
ZS11A01G010150	6.13601	0.317178	11.9548	34.4645	5.10704	0.000199474	0.00108216	Up	0.329573	0.373514	0.386708	0	0.0294825	0	106430476	OFP5	Transcription repressor OFP5	GO:0045892,GO:0005634,GO:0005515,GO:0030863,GO:0070013,GO:0009553,GO:0043622	negative regulation of DNA-templated transcription|nucleus|protein binding|cortical cytoskeleton|intracellular organelle lumen|embryo sac development|cortical microtubule organization
ZS11A01G010210	6.52638	12.6652	0.387518	0.0290549	-5.10507	0.000193624	0.00105284	Down	0	0	0.0243955	0.175762	0.347802	0.293712	106431042	NIP1-2	Aquaporin NIP1-2	GO:0015267,GO:0055085,GO:0016021,GO:0005886,GO:0015105,GO:0046685,GO:0015700,GO:0005372,GO:0006833,GO:0005515,GO:0031347	channel activity|transmembrane transport|integral component of membrane|plasma membrane|arsenite transmembrane transporter activity|response to arsenic-containing substance|arsenite transport|water transmembrane transporter activity|water transport|protein binding|regulation of defense response
ZS11A01G010230	533.357	749.999	316.715	0.423403	-1.2399	3.17024e-41	2.14465e-39	Down	3.17844	3.44437	2.86349	7.67175	7.79496	7.45324		AG1	Floral homeotic protein AGAMOUS	GO:0006468,GO:0004672,GO:0005829,GO:0005634,GO:0005524,GO:0010119,GO:0007229,GO:0005515	protein phosphorylation|protein kinase activity|cytosol|nucleus|ATP binding|regulation of stomatal movement|integrin-mediated signaling pathway|protein binding
ZS11A01G010600	340.227	92.1987	588.255	6.36497	2.67015	5.72363e-86	9.80827e-84	Up	6.32894	6.73341	6.01343	1.251	0.828281	0.972578	106434275	FAO4A	Long-chain-alcohol oxidase FAO4A	GO:0046577,GO:0016021,GO:0050660,GO:0046593	long-chain-alcohol oxidase activity|integral component of membrane|flavin adenine dinucleotide binding|mandelonitrile lyase activity
ZS11A01G010880	77.8849	38.5066	117.263	3.02346	1.5962	1.92136e-09	2.2778e-08	Up	2.05687	2.56833	3.01682	0.865382	1.13851	0.558788	106437600	PP2A1	Protein PHLOEM PROTEIN 2-LIKE A1
ZS11A01G011040	4.45351	8.90701	0	0.0211266	-5.56479	0.000139748	0.000782623	Down	0	0	0	0.0558561	0.0910245	0.0359	106365941	GSO1	LRR receptor-like serine/threonine-protein kinase GSO1	GO:0006468,GO:0004672,GO:0048226,GO:0016021,GO:0005524,GO:2000280,GO:0005886,GO:0090708,GO:2000067,GO:0042659,GO:1903224,GO:0035987,GO:0032440,GO:0051302,GO:0030104,GO:0055075,GO:0005515,GO:0006833,GO:0050832,GO:0009611,GO:0009553,GO:0045184,GO:0000165,GO:0071555	protein phosphorylation|protein kinase activity|Casparian strip|integral component of membrane|ATP binding|regulation of root development|plasma membrane|specification of plant organ axis polarity|regulation of root morphogenesis|regulation of cell fate specification|regulation of endodermal cell differentiation|endodermal cell differentiation|2-alkenal reductase [NAD(P)+] activity|regulation of …
ZS11A01G011440	69.3413	94.0554	44.6272	0.470653	-1.08726	1.42967e-05	9.76098e-05	Down	0.964357	0.858733	1.29319	2.37239	2.21422	2.12084	106438495			GO:0016021,GO:0005634	integral component of membrane|nucleus
ZS11A01G011670	74.3741	99.5417	49.2065	0.490606	-1.02736	2.99457e-05	0.000192552	Down	1.09192	0.956063	1.50404	2.25194	2.68619	2.39892	106440349	AGD12	ADP-ribosylation factor GTPase-activating protein AGD12	GO:0005096,GO:0050790,GO:0005794,GO:0005543,GO:0006355,GO:0005886,GO:0003700,GO:0016021	GTPase activator activity|regulation of catalytic activity|Golgi apparatus|phospholipid binding|regulation of DNA-templated transcription|plasma membrane|DNA-binding transcription factor activity|integral component of membrane	bna04144	Endocytosis
ZS11A01G011710	2.80132	5.60265	0	0.0334647	-4.90122	0.00254856	0.0104066	Down	0	0	0	0.240043	0.114306	0.050492	106438344	GA2OX8	Gibberellin 2-beta-dioxygenase 8	GO:0052635,GO:0009805,GO:0005634,GO:0002238,GO:0005737,GO:0046872,GO:0009685,GO:0031418,GO:0010336,GO:0016103,GO:0052634,GO:0016707,GO:0016054,GO:0016102,GO:0016053	C-20 gibberellin 2-beta-dioxygenase activity|coumarin biosynthetic process|nucleus|response to molecule of fungal origin|cytoplasm|metal ion binding|gibberellin metabolic process|L-ascorbic acid binding|gibberellic acid homeostasis|diterpenoid catabolic process|C-19 gibberellin 2-beta-dioxygenase activity|gibberellin 3-beta-dioxygenase activity|organic acid catabolic process|diterpenoid biosynthe…	bna00904	Diterpenoid biosynthesis
ZS11A01G011800	17.3717	34.7433	0	0.00542784	-7.52541	1.95649e-09	2.31752e-08	Down	0	0	0	0.634614	0.906587	0.667441	106374172	DYT1	Transcription factor DYT1	GO:0046983,GO:0005634,GO:0006508,GO:0004252,GO:0006355,GO:0043565,GO:0003700	protein dimerization activity|nucleus|proteolysis|serine-type endopeptidase activity|regulation of DNA-templated transcription|sequence-specific DNA binding|DNA-binding transcription factor activity
ZS11A01G011830	22.7111	12.1548	33.2675	2.70855	1.43752	0.00313865	0.012455	Up	0.395862	0.351148	0.255469	0.185916	0.155815	0.032263	106440189	B120	G-type lectin S-receptor-like serine/threonine-protein kinase B120	GO:0048544,GO:0106310,GO:0016021,GO:0004674,GO:0006468,GO:0005886,GO:0031625,GO:0005524,GO:0030246,GO:0045087,GO:0005516	recognition of pollen|protein serine kinase activity|integral component of membrane|protein serine/threonine kinase activity|protein phosphorylation|plasma membrane|ubiquitin protein ligase binding|ATP binding|carbohydrate binding|innate immune response|calmodulin binding
ZS11A01G011970	171.979	236.706	107.252	0.452151	-1.14512	3.40279e-12	5.37167e-11	Down	4.53926	5.29542	5.43602	10.9011	13.1239	10.3739	106440049	VPS28-1	Vacuolar protein sorting-associated protein 28 homolog 1	GO:0043328,GO:0000813,GO:0044877,GO:0005515,GO:0005802,GO:0005829,GO:0016021	protein transport to vacuole involved in ubiquitin-dependent protein catabolic process via the multivesicular body sorting pathway|ESCRT I complex|protein-containing complex binding|protein binding|trans-Golgi network|cytosol|integral component of membrane	bna04144	Endocytosis
ZS11A01G012370	314.873	422.237	207.509	0.492953	-1.02048	6.16753e-16	1.29815e-14	Down	13.0179	14.9316	12.3546	24.3356	30.2667	29.0554	106351864	S40-4	Protein S40-4
ZS11A01G012460	6.43366	11.1492	1.71812	0.152706	-2.71117	0.00442135	0.0167517	Down	0	0.0468858	0.0382452	0.214312	0.20848	0.141679	106375978	WRKY31	Probable WRKY transcription factor 31	GO:0043565,GO:0005634,GO:0006355,GO:0003700,GO:0005515,GO:0004821,GO:1903507	sequence-specific DNA binding|nucleus|regulation of DNA-templated transcription|DNA-binding transcription factor activity|protein binding|histidine-tRNA ligase activity|negative regulation of nucleic acid-templated transcription
ZS11A01G012750	2.88318	0.317178	5.44919	15.7183	3.97438	0.0111048	0.0368409	Up	0.136806	0.229588	0.200654	0	0.0336552	0	125578306			GO:0016021	integral component of membrane
ZS11A01G012790	210.111	94.3476	325.874	3.44033	1.78255	7.55587e-28	3.14697e-26	Up	4.2813	3.19327	4.0297	1.31868	1.07321	1.00865		AIR1	Putative lipid-binding protein AIR1
ZS11A01G012810	131.951	54.5589	209.344	3.84408	1.94264	1.37911e-22	4.41788e-21	Up	17.5182	19.1759	17.7476	3.6923	6.13852	4.64307	106374673	AIR1	Putative lipid-binding protein AIR1
ZS11A01G012870	32.432	12.319	52.545	4.21194	2.07449	1.73938e-07	1.61039e-06	Up	0.71471	0.75678	0.908499	0.223776	0.249083	0.0970824	106376534	TPPG	Probable trehalose-phosphate phosphatase G	GO:0004805,GO:0005992	trehalose-phosphatase activity|trehalose biosynthetic process	bna00500	Starch and sucrose metabolism
ZS11A01G012930	32.7153	43.7595	21.6711	0.496487	-1.01017	0.00389374	0.0150106	Down	1.40389	1.40483	1.21755	2.86669	2.64281	2.78584	106374674	SAUR36	Auxin-responsive protein SAUR36	GO:0009733	response to auxin	bna04075	Plant hormone signal transduction
ZS11A01G013010	29.043	12.0288	46.0571	3.85373	1.94625	2.69184e-06	2.06732e-05	Up	0.5244	0.502884	0.443024	0.0689597	0.185768	0.136765	106440951	LECRK82	L-type lectin-domain containing receptor kinase VIII.2	GO:0006468,GO:0004672,GO:0016021,GO:0005886,GO:0005524,GO:0018212,GO:0033612,GO:0032440,GO:0004888	protein phosphorylation|protein kinase activity|integral component of membrane|plasma membrane|ATP binding|peptidyl-tyrosine modification|receptor serine/threonine kinase binding|2-alkenal reductase [NAD(P)+] activity|transmembrane signaling receptor activity
ZS11A01G013140	117.244	27.6374	206.851	7.42225	2.89186	5.20174e-36	2.9447e-34	Up	3.16993	2.87629	2.90219	0.560788	0.335708	0.324388	106440807	LDOX	Leucoanthocyanidin dioxygenase	GO:0016491,GO:0010023,GO:0009536,GO:0046872,GO:0009753,GO:0007033,GO:0009611,GO:0031418,GO:0009718	oxidoreductase activity|proanthocyanidin biosynthetic process|plastid|metal ion binding|response to jasmonic acid|vacuole organization|response to wounding|L-ascorbic acid binding|anthocyanin-containing compound biosynthetic process	bna00941	Flavonoid biosynthesis
ZS11A01G013150	611.929	855.449	368.409	0.431939	-1.2111	6.76439e-31	3.18055e-29	Down	8.81176	6.84153	5.97286	17.2239	16.3364	17.6634		PGRL1A	PGR5-like protein 1A, chloroplastic	GO:0009773,GO:0016730,GO:0009535,GO:0019904,GO:0042802,GO:0016021,GO:0005829	photosynthetic electron transport in photosystem I|oxidoreductase activity, acting on iron-sulfur proteins as donors|chloroplast thylakoid membrane|protein domain specific binding|identical protein binding|integral component of membrane|cytosol
ZS11A01G014350	85.7183	123.1	48.3369	0.394341	-1.34248	7.14903e-09	7.93e-08	Down	1.2918	1.65173	1.27997	3.10088	4.09597	3.77459	106412060
ZS11A01G014400	42.9876	59.4104	26.5648	0.44675	-1.16246	0.000263409	0.00138928	Down	0.333896	0.332055	0.33374	0.67372	0.949179	0.658483		UGE2	UDP-glucose 4-epimerase 2	GO:0003978,GO:0006012,GO:0005829,GO:0016021,GO:0006364,GO:0003723,GO:1901149,GO:0042546,GO:0071555	UDP-glucose 4-epimerase activity|galactose metabolic process|cytosol|integral component of membrane|rRNA processing|RNA binding|salicylic acid binding|cell wall biogenesis|cell wall organization
ZS11A01G014550	12.5989	23.0653	2.13245	0.089341	-3.48453	5.15344e-06	3.78952e-05	Down	0.0411469	0.0197293	0.0724204	0.502441	0.54661	0.424778		TIC32B	Short-chain dehydrogenase TIC 32 B, chloroplastic	GO:0009507,GO:0102341,GO:0102340,GO:0102342,GO:0102339,GO:0016630	chloroplast|3-oxo-lignoceroyl-CoA reductase activity|3-oxo-behenoyl-CoA reductase activity|3-oxo-cerotoyl-CoA reductase activity|3-oxo-arachidoyl-CoA reductase activity|protochlorophyllide reductase activity
ZS11A01G014660	222.75	443.709	1.79128	0.00383786	-8.02548	2.48077e-34	1.324e-32	Down	0	0.0294195	0.053995	6.84381	7.75835	6.53412	106412422	BDG3	Probable lysophospholipase BODYGUARD 3	GO:0004601,GO:0016021,GO:0098869,GO:0016787,GO:0005576,GO:0005886,GO:0009820,GO:0071555	peroxidase activity|integral component of membrane|cellular oxidant detoxification|hydrolase activity|extracellular region|plasma membrane|alkaloid metabolic process|cell wall organization
ZS11A01G014670	121.269	197.054	45.4838	0.229087	-2.12604	2.47518e-25	9.12051e-24	Down	0.799969	0.823279	1.07602	3.90367	4.26234	3.77407	111214151	GRF8	Growth-regulating factor 8	GO:0099402,GO:0005634,GO:0005524,GO:0006351,GO:0006355	plant organ development|nucleus|ATP binding|DNA-templated transcription|regulation of DNA-templated transcription
ZS11A01G014950	12.7034	4.99532	20.4115	4.14653	2.0519	0.00120862	0.00539692	Up	0.253578	0.230375	0.344519	0.0250722	0.065665	0.116024	106441989			GO:0102210,GO:0005576,GO:1901575,GO:0000325,GO:0030246,GO:0005975	rhamnogalacturonan endolyase activity|extracellular region|organic substance catabolic process|plant-type vacuole|carbohydrate binding|carbohydrate metabolic process
ZS11A01G015120	123.696	175.69	71.7012	0.406363	-1.29916	8.78552e-12	1.33182e-10	Down	2.20802	2.05778	2.51783	5.4625	6.33464	5.17056		PUMP4	Mitochondrial uncoupling protein 4	GO:0006839,GO:0015117,GO:0031966,GO:0015131,GO:1902356,GO:0015141,GO:0071422,GO:0015140,GO:0015116,GO:0071423,GO:0016021,GO:0015709,GO:0015297,GO:1902358,GO:0019866,GO:0035435,GO:0017077,GO:0071456,GO:1902600	mitochondrial transport|thiosulfate transmembrane transporter activity|mitochondrial membrane|oxaloacetate transmembrane transporter activity|oxaloacetate(2-) transmembrane transport|succinate transmembrane transporter activity|succinate transmembrane transport|malate transmembrane transporter activity|sulfate transmembrane transporter activity|malate transmembrane transport|integral component of…
ZS11A01G015500	1102.1	133.162	2071.04	15.4552	3.95002	0	0	Up	20.78	19.5296	20.4886	1.54953	1.31954	1.12172		AMC2	Metacaspase-2	GO:0043069,GO:0004197,GO:0006952,GO:0006508	negative regulation of programmed cell death|cysteine-type endopeptidase activity|defense response|proteolysis
ZS11A01G015550	50.4627	83.001	17.9245	0.214248	-2.22265	2.03544e-12	3.27217e-11	Down	0.252753	0.328947	0.402489	1.52621	1.61665	1.51063	106442606			GO:0016021	integral component of membrane
ZS11A01G015770	12.781	5.88821	19.6738	3.29867	1.72189	0.00738062	0.0259891	Up	0.437848	0.419883	0.235471	0.222772	0.0718089	0.03965		BHLH126	Transcription factor bHLH126	GO:0006357,GO:0046983,GO:0005634,GO:0003700,GO:0003677,GO:0005667,GO:0001067	regulation of transcription by RNA polymerase II|protein dimerization activity|nucleus|DNA-binding transcription factor activity|DNA binding|transcription regulator complex|transcription regulatory region nucleic acid binding
ZS11A01G016190	180.49	257.59	103.39	0.403222	-1.31035	2.00836e-16	4.36446e-15	Down	1.11902	1.32074	0.946884	2.98146	2.89049	2.73602	106375639	ORP4B	Oxysterol-binding protein-related protein 4B	GO:0008289	lipid binding
ZS11A01G016480	23.2462	13.6168	32.8756	2.41801	1.27382	0.00360048	0.014037	Up	0.378123	0.37394	0.429811	0.0998918	0.232551	0.166927	106444407	BGAL12	Beta-galactosidase 12	GO:0004565,GO:0048046,GO:0005975,GO:0005773,GO:0030246,GO:0009505,GO:0005829,GO:0099503,GO:0009536,GO:0016021	beta-galactosidase activity|apoplast|carbohydrate metabolic process|vacuole|carbohydrate binding|plant-type cell wall|cytosol|secretory vesicle|plastid|integral component of membrane
ZS11A01G016490	37.4109	18.3281	56.4937	3.06176	1.61436	1.80624e-05	0.000121268	Up	0.794065	1.19893	0.911903	0.507823	0.216126	0.238672	106444389	GATA22	Putative GATA transcription factor 22	GO:0043565,GO:0006355,GO:0005634,GO:0008270,GO:0016021,GO:0001067,GO:0003690,GO:0005515,GO:0003700,GO:0010151,GO:0043610,GO:1902326,GO:0010187,GO:0009938,GO:0080050,GO:0010114,GO:0009910,GO:0090693,GO:2000028,GO:0009740,GO:0007623,GO:0009736,GO:0009733,GO:0010167	sequence-specific DNA binding|regulation of DNA-templated transcription|nucleus|zinc ion binding|integral component of membrane|transcription regulatory region nucleic acid binding|double-stranded DNA binding|protein binding|DNA-binding transcription factor activity|chloroplast elongation|regulation of carbohydrate utilization|positive regulation of chlorophyll biosynthetic process|negative regul…
ZS11A01G016770	13.4883	20.6635	6.313	0.307368	-1.70196	0.00774047	0.027042	Down	0.177009	0.132025	0.0692318	0.591162	0.522543	0.149607	106445253	CML21	Probable calcium-binding protein CML21	GO:0005509,GO:0005737	calcium ion binding|cytoplasm	bna04626	Plant-pathogen interaction
ZS11A01G016830	58.3061	94.501	22.1111	0.233967	-2.09562	9.34428e-13	1.54722e-11	Down	0.332658	0.578203	0.48791	2.03102	2.12773	1.94302	106445170	FBA5	Fructose-bisphosphate aldolase 5, cytosolic	GO:0004332,GO:0006096,GO:0005829,GO:0016021,GO:0003729,GO:0005515,GO:0030388,GO:0006094	fructose-bisphosphate aldolase activity|glycolytic process|cytosol|integral component of membrane|mRNA binding|protein binding|fructose 1,6-bisphosphate metabolic process|gluconeogenesis	bna00010,bna00030,bna00051,bna00710	Glycolysis / Gluconeogenesis|Pentose phosphate pathway|Fructose and mannose metabolism|Carbon fixation in photosynthetic organisms
ZS11A01G016990	127.111	203.029	51.193	0.253891	-1.97772	1.52527e-21	4.57926e-20	Down	0.444972	0.608296	0.422135	1.92085	1.73282	2.31483	106444927	FIM1	Fimbrin-1	GO:0051017,GO:0051015,GO:0032432,GO:0005884,GO:0005509,GO:0003917,GO:0005737,GO:0051639,GO:0007623,GO:0003677,GO:0006265,GO:0005694,GO:0043231	actin filament bundle assembly|actin filament binding|actin filament bundle|actin filament|calcium ion binding|DNA topoisomerase type I (single strand cut, ATP-independent) activity|cytoplasm|actin filament network formation|circadian rhythm|DNA binding|DNA topological change|chromosome|intracellular membrane-bounded organelle
ZS11A01G017100	86.0876	133.423	38.7518	0.293289	-1.7696	1.66544e-13	2.91903e-12	Down	0.806983	0.825464	0.483963	2.39191	2.69991	2.33848	106445021	At4g26790	GDSL esterase/lipase At4g26790	GO:0016788,GO:0016042,GO:0005576	hydrolase activity, acting on ester bonds|lipid catabolic process|extracellular region
ZS11A01G017420	35.9055	54.3009	17.5101	0.321789	-1.63581	8.12327e-06	5.77336e-05	Down	0.12058	0.202357	0.212226	0.490796	0.504278	0.698834		At4g27190	Disease resistance protein At4g27190	GO:0043531,GO:0006952,GO:0051707,GO:0005524	ADP binding|defense response|response to other organism|ATP binding
ZS11A01G017460	293.399	459.885	126.912	0.275713	-1.85876	8.78753e-50	7.52935e-48	Down	1.65379	1.64838	1.72659	6.06685	6.17633	6.35367	106445777	GH3.5	Indole-3-acetic acid-amido synthetase GH3.5	GO:0010279,GO:0009733,GO:0005737,GO:0052318,GO:0052317,GO:0009700,GO:0009826,GO:1900378,GO:0051176,GO:0009755,GO:0010252,GO:0031328,GO:0051173,GO:0044272	indole-3-acetic acid amido synthetase activity|response to auxin|cytoplasm|regulation of phytoalexin metabolic process|camalexin metabolic process|indole phytoalexin biosynthetic process|unidimensional cell growth|positive regulation of secondary metabolite biosynthetic process|positive regulation of sulfur metabolic process|hormone-mediated signaling pathway|auxin homeostasis|positive regulation…	bna04075	Plant hormone signal transduction
ZS11A01G017500	82.6112	44.5728	120.65	2.69473	1.43014	6.20929e-09	6.93765e-08	Up	1.37486	1.38224	1.31398	0.510312	0.687356	0.33736	106445785	SD11	G-type lectin S-receptor-like serine/threonine-protein kinase SD1-1	GO:0048544,GO:0004674,GO:0016021,GO:0106310,GO:0006468,GO:0005886,GO:0009506,GO:0005524,GO:0030246,GO:0031625,GO:0005516	recognition of pollen|protein serine/threonine kinase activity|integral component of membrane|protein serine kinase activity|protein phosphorylation|plasma membrane|plasmodesma|ATP binding|carbohydrate binding|ubiquitin protein ligase binding|calmodulin binding
ZS11A01G017510	33.83	63.0942	4.56586	0.0705006	-3.82622	2.83881e-14	5.29207e-13	Down	0.0510654	0.0652936	0.119837	1.1192	1.27299	0.943358	106445800	MIP1B	B-box domain protein 31	GO:0008270,GO:0010100,GO:0005634,GO:0090351,GO:0061629,GO:0003712,GO:0000976,GO:0045892,GO:0003700,GO:0016787,GO:0006351,GO:0009555,GO:0009409	zinc ion binding|negative regulation of photomorphogenesis|nucleus|seedling development|RNA polymerase II-specific DNA-binding transcription factor binding|transcription coregulator activity|transcription cis-regulatory region binding|negative regulation of DNA-templated transcription|DNA-binding transcription factor activity|hydrolase activity|DNA-templated transcription|pollen development|respo…
ZS11A01G017530	50.9663	101.605	0.327769	0.00361064	-8.11353	1.72951e-11	2.54717e-10	Down	0.0229252	0	0	2.51943	2.79731	1.91825	106375906	SPL	Protein SPOROCYTELESS	GO:0003700,GO:0006355,GO:0005634,GO:0005515,GO:0048533,GO:0048653	DNA-binding transcription factor activity|regulation of DNA-templated transcription|nucleus|protein binding|sporocyte differentiation|anther development
ZS11A01G017670	392.081	588.735	195.427	0.332697	-1.58772	5.70124e-49	4.76301e-47	Down	5.54403	5.09296	4.77247	15.4278	15.5506	16.3846	106445877	TSJT1	Stem-specific protein TSJT1	GO:0009506,GO:0071456,GO:0005515,GO:0004066,GO:0016787,GO:0005886	plasmodesma|cellular response to hypoxia|protein binding|asparagine synthase (glutamine-hydrolyzing) activity|hydrolase activity|plasma membrane
ZS11A01G018270	9.73795	19.0884	0.387518	0.0192665	-5.69776	1.26761e-05	8.72469e-05	Down	0	0	0.0611181	1.02745	0.871349	1.18866	106444610	TRY	Transcription factor TRY	GO:0000976,GO:1900032,GO:0005634,GO:0030154,GO:0090558,GO:0010154,GO:0005515,GO:0003700,GO:0009653,GO:2000039,GO:0048364,GO:0071695,GO:0003002,GO:0051241,GO:0023057,GO:0010648,GO:0007267,GO:0006355	transcription cis-regulatory region binding|regulation of trichome patterning|nucleus|cell differentiation|plant epidermis development|fruit development|protein binding|DNA-binding transcription factor activity|anatomical structure morphogenesis|regulation of trichome morphogenesis|root development|anatomical structure maturation|regionalization|negative regulation of multicellular organismal pro…
ZS11A01G018400	92.1601	134.283	50.0377	0.375344	-1.41372	4.06142e-10	5.19366e-09	Down	1.26011	1.41361	0.948513	2.88089	3.67314	3.35874		At4g28040	WAT1-related protein At4g28040	GO:0022857,GO:0055085,GO:0016021,GO:0005886	transmembrane transporter activity|transmembrane transport|integral component of membrane|plasma membrane
ZS11A01G018980	12.1009	22.1694	2.03248	0.0919518	-3.44298	1.52108e-05	0.000103342	Down	0	0.0593953	0.036337	0.450871	0.228551	0.387004	106425350	At4g17280	Cytochrome b561 and DOMON domain-containing protein At4g17280	GO:0046872,GO:0016021	metal ion binding|integral component of membrane
ZS11A01G019020	3.33975	6.35174	0.327769	0.0576716	-4.116	0.00672298	0.0239972	Down	0.026924	0	0	0.202318	0.211951	0.117031		PSAN	Photosystem I reaction center subunit N, chloroplastic
ZS11A01G019430	22.5324	30.6425	14.4224	0.467957	-1.09555	0.0141672	0.045127	Down	1.07992	0.466024	0.823639	2.07945	1.594	1.4669	125593877	ERF039	Ethylene-responsive transcription factor ERF039	GO:0003700,GO:0005634,GO:0006355,GO:0003677,GO:0001067,GO:0005515,GO:0009873,GO:0006952,GO:0009834	DNA-binding transcription factor activity|nucleus|regulation of DNA-templated transcription|DNA binding|transcription regulatory region nucleic acid binding|protein binding|ethylene-activated signaling pathway|defense response|plant-type secondary cell wall biogenesis
ZS11A01G019670	14.4224	28.5171	0.327769	0.0128706	-6.27977	6.85813e-07	5.81403e-06	Down	0.0225224	0	0	0.740434	0.642714	0.611864	106437380	PPD	Pheophorbidase	GO:0080032,GO:0009694,GO:0005737,GO:0080030,GO:0009696,GO:0080031,GO:0016021,GO:0051723,GO:0106372,GO:0015996,GO:0035560,GO:0033304,GO:0042803,GO:0010150,GO:0070988,GO:0009820,GO:0031408	methyl jasmonate esterase activity|jasmonic acid metabolic process|cytoplasm|methyl indole-3-acetate esterase activity|salicylic acid metabolic process|methyl salicylate esterase activity|integral component of membrane|protein methylesterase activity|primary fluorescent dioxobilin-type chlorophyll catabolite methylesterase activity|chlorophyll catabolic process|pheophorbidase activity|chlorophyll…	bna00860	Porphyrin metabolism
ZS11A01G019800	12.1128	5.01571	19.2099	3.77148	1.91513	0.00314135	0.0124631	Up	1.61462	0.688166	1.19286	0.449367	0.353073	0.129968
ZS11A01G019890	28.6683	38.6316	18.7051	0.4871	-1.03771	0.0149595	0.0471768	Down	0.495114	0.20143	0.15844	0.704637	0.590551	0.505421	106446247	At4g16563	Probable aspartyl protease At4g16563	GO:0004190,GO:0006508,GO:0005576,GO:0016021,GO:0009505	aspartic-type endopeptidase activity|proteolysis|extracellular region|integral component of membrane|plant-type cell wall
ZS11A01G019900	285.7	566.906	4.4927	0.00781171	-7.00015	3.24761e-64	3.76306e-62	Down	0.0560135	0.0895255	0.10954	10.4525	11.3177	11.0984	106446266	At4g16560	Putative 57 kDa heat shock protein
ZS11A01G020240	256.591	511.897	1.28426	0.00265974	-8.5545	1.09495e-31	5.34263e-30	Down	0.0473223	0.0453807	0	12.5126	11.7813	13.3188	106376204	PER40	Peroxidase 40	GO:0140825,GO:0042744,GO:0005576,GO:0005773,GO:0006979,GO:0098869,GO:0020037,GO:0046872,GO:0016021	lactoperoxidase activity|hydrogen peroxide catabolic process|extracellular region|vacuole|response to oxidative stress|cellular oxidant detoxification|heme binding|metal ion binding|integral component of membrane	bna00940	Phenylpropanoid biosynthesis
ZS11A01G020620	137.671	219.09	56.2525	0.257539	-1.95714	1.48975e-24	5.24157e-23	Down	1.92987	2.83509	2.26443	9.14075	8.8891	9.90565		LEA41	Late embryogenis abundant protein 41	GO:0009631,GO:0005739,GO:0009414,GO:0009737,GO:0005634,GO:0009651	cold acclimation|mitochondrion|response to water deprivation|response to abscisic acid|nucleus|response to salt stress
ZS11A01G021320	7.5029	13.6484	1.35742	0.0998845	-3.32359	0.000749454	0.00353203	Down	0.130162	0.0624109	0.0763639	0.427915	1.40891	0.91939	106376409	VQ22	VQ motif-containing protein 22
ZS11A01G021730	117.508	76.3642	158.652	2.07847	1.05552	3.28302e-08	3.35739e-07	Up	0.832672	0.923274	0.757195	0.405729	0.460895	0.367594	106363844	NET1B	Protein NETWORKED 1B	GO:0003779,GO:0005886,GO:0044877	actin binding|plasma membrane|protein-containing complex binding
ZS11A01G021830	194.934	384.607	5.26162	0.0132893	-6.2336	2.87309e-56	2.85767e-54	Down	0.191285	0.0229296	0.168335	10.0393	9.74085	8.7823	106365380	LFG1	Protein LIFEGUARD 1	GO:0016021,GO:0060548,GO:0005515,GO:0050832,GO:0005783,GO:0034620,GO:0005886,GO:1905421,GO:0009826,GO:0009742	integral component of membrane|negative regulation of cell death|protein binding|defense response to fungus|endoplasmic reticulum|cellular response to unfolded protein|plasma membrane|regulation of plant organ morphogenesis|unidimensional cell growth|brassinosteroid mediated signaling pathway
ZS11A01G021860	290.948	137.196	444.7	3.23674	1.69454	1.68947e-39	1.07636e-37	Up	17.0208	14.1528	15.9282	5.19842	4.82942	4.80369		At3g02910	Putative gamma-glutamylcyclotransferase At3g02910	GO:0061929,GO:0005829,GO:0016021,GO:0016740	gamma-glutamylaminecyclotransferase activity|cytosol|integral component of membrane|transferase activity
ZS11A01G021920	12.8713	20.147	5.59551	0.274559	-1.86481	0.00444418	0.016822	Down	0.124659	0.14943	0.255972	0.79037	0.245334	0.914381	106369189	ELIP2	Early light-induced protein 2, chloroplastic	GO:0009536,GO:0071490,GO:0071491,GO:0010117,GO:0010030,GO:0071486,GO:0071492,GO:0042651,GO:0031984,GO:0031967,GO:0071483,GO:0031090,GO:0016021,GO:0034605,GO:0009522,GO:0009523,GO:0010380,GO:0009409,GO:0010224,GO:0015979	plastid|cellular response to far red light|cellular response to red light|photoprotection|positive regulation of seed germination|cellular response to high light intensity|cellular response to UV-A|thylakoid membrane|organelle subcompartment|organelle envelope|cellular response to blue light|organelle membrane|integral component of membrane|cellular response to heat|photosystem I|photosystem II|r…
ZS11A01G022960	484.81	672.741	296.88	0.442348	-1.17675	4.12536e-35	2.26767e-33	Down	3.12686	3.48812	2.99505	7.29269	7.36782	7.55856	125575243	CYP90B1	Steroid (22S)-hydroxylase	GO:0016705,GO:0016132,GO:0016021,GO:0004497,GO:0005506,GO:0020037,GO:0005783,GO:0010268,GO:0080132,GO:0016125,GO:0048366,GO:0048532,GO:0009826,GO:0009867,GO:0010016,GO:1905392,GO:0009741,GO:0033075,GO:0051762	oxidoreductase activity, acting on paired donors, with incorporation or reduction of molecular oxygen|brassinosteroid biosynthetic process|integral component of membrane|monooxygenase activity|iron ion binding|heme binding|endoplasmic reticulum|brassinosteroid homeostasis|fatty acid alpha-hydroxylase activity|sterol metabolic process|leaf development|anatomical structure arrangement|unidimensiona…	bna00905	Brassinosteroid biosynthesis
ZS11A01G023040	50.4788	19.3989	81.5588	4.25023	2.08754	1.14005e-10	1.55058e-09	Up	1.51332	1.5229	1.6003	0.210587	0.386075	0.527862	106363338			GO:0009507,GO:0047560,GO:0016310,GO:0016301	chloroplast|3-dehydrosphinganine reductase activity|phosphorylation|kinase activity
ZS11A01G023140	29.9231	49.8619	9.98432	0.202761	-2.30215	4.52289e-08	4.53829e-07	Down	0.397635	0.299608	0.166632	1.62739	1.53718	1.23457	106399575	DOF3.4	Dof zinc finger protein DOF3.4	GO:0003700,GO:0005634,GO:0006355,GO:0003677,GO:0001067,GO:0008270,GO:0009751,GO:0005515,GO:0042545,GO:0045787,GO:0009733,GO:1903508	DNA-binding transcription factor activity|nucleus|regulation of DNA-templated transcription|DNA binding|transcription regulatory region nucleic acid binding|zinc ion binding|response to salicylic acid|protein binding|cell wall modification|positive regulation of cell cycle|response to auxin|positive regulation of nucleic acid-templated transcription
ZS11A01G023220	2.73133	5.1483	0.31436	0.0713537	-3.80887	0.015615	0.0488965	Down	0	0.0407967	0	0.23976	0.209313	0.231149	106351726	HEC2	Transcription factor HEC2	GO:0046983,GO:0005634,GO:0006355,GO:0003700,GO:0043565,GO:0016021,GO:0010500,GO:0048462,GO:0080126,GO:0009266,GO:2000012,GO:1903508	protein dimerization activity|nucleus|regulation of DNA-templated transcription|DNA-binding transcription factor activity|sequence-specific DNA binding|integral component of membrane|transmitting tissue development|carpel formation|ovary septum development|response to temperature stimulus|regulation of auxin polar transport|positive regulation of nucleic acid-templated transcription
ZS11A01G023340	68.3798	91.5148	45.2448	0.491716	-1.0241	6.56314e-05	0.000395296	Down	0.703809	0.659933	0.78912	1.64537	1.66216	1.13872	106448052
ZS11A01G023530	20.1674	35.6607	4.67415	0.133058	-2.90988	1.44647e-07	1.35486e-06	Down	0.153751	0.258025	0.135304	1.08314	1.62642	1.54547	106448152	PSK3	Phytosulfokines 3	GO:0008283,GO:0008083,GO:0005576,GO:0030154,GO:0031012,GO:0007165,GO:0005794,GO:0016021,GO:0071456	cell population proliferation|growth factor activity|extracellular region|cell differentiation|extracellular matrix|signal transduction|Golgi apparatus|integral component of membrane|cellular response to hypoxia
ZS11A01G023590	3262.34	1977.02	4547.66	2.30084	1.20216	7.02341e-231	4.64632e-228	Up	101.743	102.848	102.632	45.4378	44.5429	46.3188	106359538	At3g49630	Probable 2-oxoglutarate-dependent dioxygenase At3g49630	GO:0051213,GO:0051555,GO:0046872,GO:0016705,GO:0004497	dioxygenase activity|flavonol biosynthetic process|metal ion binding|oxidoreductase activity, acting on paired donors, with incorporation or reduction of molecular oxygen|monooxygenase activity
ZS11A01G023850	11.1264	18.763	3.48987	0.183344	-2.44737	0.000558453	0.00271954	Down	0.0699864	0.0335574	0.0821195	0.213649	0.482079	0.323224	106447662	OsI_14861	Senescence-specific cysteine protease SAG39	GO:0008234,GO:0006508,GO:0005764,GO:0005615,GO:0004175,GO:0030163,GO:0016021	cysteine-type peptidase activity|proteolysis|lysosome|extracellular space|endopeptidase activity|protein catabolic process|integral component of membrane
ZS11A01G024050	788.908	346.537	1231.28	3.551	1.82823	3.21729e-118	8.63402e-116	Up	22.1778	20.9619	23.2768	6.3444	6.28015	6.45367	106447509	FLA2	Fasciclin-like arabinogalactan protein 2	GO:0031225,GO:0102953,GO:0103068,GO:0005886,GO:0000325,GO:0005829,GO:0016021	anchored component of membrane|hypoglycin A gamma-glutamyl transpeptidase activity|leukotriene C4 gamma-glutamyl transferase activity|plasma membrane|plant-type vacuole|cytosol|integral component of membrane
ZS11A01G024330	72.6401	40.5821	104.698	2.56219	1.35738	1.64135e-07	1.52484e-06	Up	1.92892	2.14406	2.90631	0.967684	1.0569	0.738404		ARR5	Two-component response regulator ARR5	GO:0009736,GO:0016301,GO:0005634,GO:0000156,GO:0005737,GO:0005515,GO:0016021,GO:0000160,GO:0016310,GO:0010114,GO:0007623,GO:0019827,GO:0006355	cytokinin-activated signaling pathway|kinase activity|nucleus|phosphorelay response regulator activity|cytoplasm|protein binding|integral component of membrane|phosphorelay signal transduction system|phosphorylation|response to red light|circadian rhythm|stem cell population maintenance|regulation of DNA-templated transcription
ZS11A01G024620	63.3503	88.5466	38.154	0.4306	-1.21558	2.50495e-05	0.000163284	Down	0.941266	0.419085	0.591668	1.75247	1.3728	1.49775		KING1	SNF1-related protein kinase regulatory subunit gamma-1	GO:0019887,GO:0050790,GO:0016310,GO:0016301,GO:0042128,GO:0005524,GO:0006633,GO:0005975	protein kinase regulator activity|regulation of catalytic activity|phosphorylation|kinase activity|nitrate assimilation|ATP binding|fatty acid biosynthetic process|carbohydrate metabolic process
ZS11A01G024760	25.7136	36.264	15.1633	0.415297	-1.26778	0.00232443	0.00959957	Down	1.0436	1.33438	1.6327	2.85908	4.1933	2.74064				GO:0006260,GO:0005634,GO:0003677,GO:0006310,GO:0006281	DNA replication|nucleus|DNA binding|DNA recombination|DNA repair
ZS11A01G024770	8.72312	14.2976	3.14869	0.216053	-2.21054	0.00450056	0.0170065	Down	0.220837	0.317665	0.518245	2.48919	0.977892	1.43987
ZS11A01G025520	221.488	135.754	307.221	2.26739	1.18103	6.70954e-17	1.50939e-15	Up	6.94672	8.28706	7.08663	3.34101	3.19471	3.52798	106406169	TET3	Tetraspanin-3	GO:0009734,GO:0009506,GO:0016021,GO:0005829,GO:0005886	auxin-activated signaling pathway|plasmodesma|integral component of membrane|cytosol|plasma membrane
ZS11A01G025540	583.196	352.265	814.127	2.31215	1.20924	1.46359e-37	8.80212e-36	Up	10.5371	11.4353	12.0575	5.05841	4.46112	5.50872	106406255	BIB	Zinc finger protein BALDIBIS	GO:0046872,GO:0010075,GO:0005634,GO:0006355,GO:0003700,GO:0043565,GO:0016021,GO:0005515,GO:0034504,GO:1903508	metal ion binding|regulation of meristem growth|nucleus|regulation of DNA-templated transcription|DNA-binding transcription factor activity|sequence-specific DNA binding|integral component of membrane|protein binding|protein localization to nucleus|positive regulation of nucleic acid-templated transcription
ZS11A01G025740	26.0186	10.1574	41.8798	4.17594	2.0621	5.95523e-06	4.33317e-05	Up	0.954876	1.30487	0.784291	0.112114	0.328867	0.311293	106428550	XTH31	Xyloglucan endotransglucosylase/hydrolase protein 31	GO:0016762,GO:0010411,GO:0048046,GO:0005886,GO:0004553,GO:0071555,GO:0016021,GO:0042546,GO:0030247,GO:0009835,GO:0016998	xyloglucan:xyloglucosyl transferase activity|xyloglucan metabolic process|apoplast|plasma membrane|hydrolase activity, hydrolyzing O-glycosyl compounds|cell wall organization|integral component of membrane|cell wall biogenesis|polysaccharide binding|fruit ripening|cell wall macromolecule catabolic process
ZS11A01G027280	547.488	757.965	337.012	0.444783	-1.16883	1.67803e-35	9.3596e-34	Down	9.11479	8.12824	7.95635	20.9538	18.2768	18.6083	106433961	ATJ6	Chaperone protein dnaJ 6	GO:0010583,GO:0016021	response to cyclopentenone|integral component of membrane
ZS11A01G028100	696.543	446.795	946.29	2.11885	1.08328	1.43246e-44	1.07233e-42	Up	11.4017	11.6568	10.8629	5.55393	5.40113	5.3886		HSP70-1	Heat shock 70 kDa protein 1	GO:0140662,GO:0006457,GO:0005829,GO:0006950,GO:0009505,GO:0016363,GO:0005524,GO:0009506,GO:0000325,GO:0071310,GO:0009615,GO:0051787,GO:0009266,GO:0048046,GO:0090332,GO:0010187,GO:0031072,GO:0005794,GO:0002020,GO:0051082,GO:0016887,GO:0009507,GO:0009617,GO:0003729,GO:0005886,GO:0005730,GO:0032440,GO:0005840,GO:0009620	ATP-dependent protein folding chaperone|protein folding|cytosol|response to stress|plant-type cell wall|nuclear matrix|ATP binding|plasmodesma|plant-type vacuole|cellular response to organic substance|response to virus|misfolded protein binding|response to temperature stimulus|apoplast|stomatal closure|negative regulation of seed germination|heat shock protein binding|Golgi apparatus|protease bin…
ZS11A01G028140	367.053	205.814	528.293	2.56693	1.36004	1.86739e-34	1.00323e-32	Up	8.27354	8.97174	9.51254	3.40876	3.52192	3.70843	106360679	HISN1A	ATP phosphoribosyltransferase 1, chloroplastic	GO:0003879,GO:0000105,GO:0005737,GO:0000287,GO:0043231	ATP phosphoribosyltransferase activity|histidine biosynthetic process|cytoplasm|magnesium ion binding|intracellular membrane-bounded organelle	bna00340	Histidine metabolism
ZS11A01G028280	35.8867	49.8012	21.9721	0.443271	-1.17374	0.000624013	0.00299848	Down	0.148116	0.167864	0.134295	0.290898	0.384249	0.365805	106449123	NET2A	Protein NETWORKED 2A	GO:0003779,GO:0005886,GO:0016310,GO:0044877,GO:0016301	actin binding|plasma membrane|phosphorylation|protein-containing complex binding|kinase activity
ZS11A01G028720	31.1741	17.1073	45.2408	2.66948	1.41656	0.000492293	0.00243485	Up	0.703187	0.524483	0.565342	0.0978524	0.281907	0.311315	106451342	NPF4.3	Protein NRT1/ PTR FAMILY 4.3	GO:0022857,GO:0055085,GO:0016021,GO:0006857,GO:0006817,GO:0009624	transmembrane transporter activity|transmembrane transport|integral component of membrane|oligopeptide transport|phosphate ion transport|response to nematode
ZS11A01G029060	6.45375	1.62159	11.2859	6.9882	2.80492	0.00279229	0.0112572	Up	0.18383	0.308504	0.296587	0.0431679	0.0226117	0.0499411		At1g64030	Serpin-Z1	GO:0004867,GO:0010951,GO:0005615	serine-type endopeptidase inhibitor activity|negative regulation of endopeptidase activity|extracellular space
ZS11A01G029640	94.1915	50.5294	137.854	2.73025	1.44904	8.9198e-12	1.35074e-10	Up	1.24688	1.38172	1.2463	0.50318	0.45443	0.491799	106451640			GO:0008716,GO:0008360,GO:0009507,GO:0071555,GO:0005524,GO:0016021,GO:0046872	D-alanine-D-alanine ligase activity|regulation of cell shape|chloroplast|cell wall organization|ATP binding|integral component of membrane|metal ion binding
ZS11A01G029710	92.4959	61.0239	123.968	2.02011	1.01443	9.84909e-06	6.90589e-05	Up	1.9414	2.24068	2.29812	1.45239	0.946739	0.858806	106451724	IRT3	Fe(2+) transport protein 3, chloroplastic	GO:0005385,GO:0071577,GO:0016021,GO:0005886,GO:0000325,GO:0009535,GO:0005381,GO:0034755,GO:0009624,GO:0055072	zinc ion transmembrane transporter activity|zinc ion transmembrane transport|integral component of membrane|plasma membrane|plant-type vacuole|chloroplast thylakoid membrane|iron ion transmembrane transporter activity|iron ion transmembrane transport|response to nematode|iron ion homeostasis
ZS11A01G029900	294.076	165.287	422.865	2.55774	1.35487	7.4313e-30	3.3608e-28	Up	2.38443	2.50981	2.41144	0.975867	0.994401	0.943903	106422502	At4g04980	Uncharacterized protein At4g04980
ZS11A01G030290	4.81295	9.29814	0.327769	0.0392549	-4.67098	0.00156113	0.00675776	Down	0.0177494	0	0	0.300096	0.174659	0.0385758	106444834	PBL15	Probable serine/threonine-protein kinase PBL15	GO:0004674,GO:0006468,GO:0005886,GO:0005524,GO:1901141,GO:0106310,GO:0004715,GO:0018212,GO:0006952	protein serine/threonine kinase activity|protein phosphorylation|plasma membrane|ATP binding|regulation of lignin biosynthetic process|protein serine kinase activity|non-membrane spanning protein tyrosine kinase activity|peptidyl-tyrosine modification|defense response
ZS11A01G030450	98.5495	42.7489	154.35	3.61689	1.85475	2.47872e-15	5.00788e-14	Up	5.2916	5.40675	4.10235	1.71597	0.960828	1.50602				GO:0016757,GO:0016021,GO:0006508,GO:0008233,GO:0003677	glycosyltransferase activity|integral component of membrane|proteolysis|peptidase activity|DNA binding
ZS11A01G030660	301.699	437.579	165.819	0.378704	-1.40086	1.63956e-31	7.91848e-30	Down	2.91113	2.92704	3.06388	7.90496	7.69107	8.37837	111215868	GPT2	Glucose-6-phosphate/phosphate translocator 2, chloroplastic	GO:0015120,GO:0015713,GO:0031969,GO:0015605,GO:0015748,GO:1901505,GO:0015297,GO:0005794,GO:0005315,GO:1901264,GO:0016021,GO:0008643,GO:0009643,GO:0000325,GO:0009624,GO:0009744,GO:0009749,GO:0010109,GO:0007276,GO:0015979,GO:0015849	phosphoglycerate transmembrane transporter activity|phosphoglycerate transmembrane transport|chloroplast membrane|organophosphate ester transmembrane transporter activity|organophosphate ester transport|carbohydrate derivative transmembrane transporter activity|antiporter activity|Golgi apparatus|inorganic phosphate transmembrane transporter activity|carbohydrate derivative transport|integral com…
ZS11A01G030840	16.305	25.9715	6.63856	0.25152	-1.99126	0.000261	0.00137823	Down	0.143231	0.114462	0.224083	0.605417	0.775187	0.544762	106432458	KAI2	Probable esterase KAI2	GO:0005634,GO:0016787,GO:0005737,GO:0016021	nucleus|hydrolase activity|cytoplasm|integral component of membrane
ZS11A01G031590	65.6438	112.678	18.61	0.167495	-2.57781	5.46329e-17	1.23933e-15	Down	0.273148	0.523882	0.235035	2.00123	2.49074	1.87988				GO:0043069,GO:0005576,GO:0003729,GO:0016021	negative regulation of programmed cell death|extracellular region|mRNA binding|integral component of membrane
ZS11A01G031630	57.0361	17.4851	96.5871	5.47204	2.45208	6.54066e-15	1.27133e-13	Up	1.0987	0.78046	1.11012	0.21978	0.200213	0.132659		PHO1	Phosphate transporter PHO1	GO:0006817,GO:0000822,GO:0005794,GO:0016021,GO:0015114,GO:0016036,GO:0005886,GO:0098661,GO:0052832,GO:0031984,GO:0052833,GO:0008934,GO:0042175,GO:0098588,GO:0005783,GO:0048016,GO:0006799	phosphate ion transport|inositol hexakisphosphate binding|Golgi apparatus|integral component of membrane|phosphate ion transmembrane transporter activity|cellular response to phosphate starvation|plasma membrane|inorganic anion transmembrane transport|inositol monophosphate 3-phosphatase activity|organelle subcompartment|inositol monophosphate 4-phosphatase activity|inositol monophosphate 1-phosp…
ZS11A01G031740	235.536	154.536	316.536	2.04648	1.03314	1.1997e-13	2.12234e-12	Up	10.3911	9.99374	8.71909	5.39091	4.87477	4.23442		LSH4	Protein LIGHT-DEPENDENT SHORT HYPOCOTYLS 4	GO:0005634,GO:0009299,GO:0003677,GO:0009416,GO:0090698	nucleus|mRNA transcription|DNA binding|response to light stimulus|post-embryonic plant morphogenesis
ZS11A01G031810	4.83684	8.97179	0.701879	0.0768562	-3.70169	0.00494174	0.0184422	Down	0	0.0254475	0.0311367	0.099702	0.235011	0.403709	106378600	ERF1B	Ethylene-responsive transcription factor 1B	GO:0009873,GO:0003700,GO:0005634,GO:0003677,GO:0016021,GO:0001067,GO:0005515,GO:0006355,GO:0006952,GO:0009867	ethylene-activated signaling pathway|DNA-binding transcription factor activity|nucleus|DNA binding|integral component of membrane|transcription regulatory region nucleic acid binding|protein binding|regulation of DNA-templated transcription|defense response|jasmonic acid mediated signaling pathway	bna04016,bna04075	MAPK signaling pathway - plant|Plant hormone signal transduction
ZS11A01G031990	3.60193	7.20385	0	0.0262696	-5.25046	0.000524988	0.00257773	Down	0	0	0	0.198612	0.148621	0.32825	106378632	SUP	Transcriptional regulator SUPERMAN	GO:0090691,GO:0003677,GO:0005634,GO:0010093,GO:0003700,GO:0046872,GO:0008361,GO:0042127,GO:0009755,GO:0030154,GO:0006355	formation of plant organ boundary|DNA binding|nucleus|specification of floral organ identity|DNA-binding transcription factor activity|metal ion binding|regulation of cell size|regulation of cell population proliferation|hormone-mediated signaling pathway|cell differentiation|regulation of DNA-templated transcription
ZS11A01G032050	103.736	67.2175	140.255	2.08761	1.06185	1.78574e-07	1.65144e-06	Up	3.03519	2.87184	2.73039	1.59653	1.15486	1.47323	125575653	WDL3	Protein WVD2-like 3	GO:0000226,GO:0008017,GO:0005874,GO:0051511,GO:0005737,GO:0009826,GO:0030865,GO:0071944,GO:0097435	microtubule cytoskeleton organization|microtubule binding|microtubule|negative regulation of unidimensional cell growth|cytoplasm|unidimensional cell growth|cortical cytoskeleton organization|cell periphery|supramolecular fiber organization
ZS11A01G032310	44.2563	62.4302	26.0824	0.415508	-1.26705	4.34146e-05	0.000270269	Down	1.04463	0.890461	1.13494	2.68927	2.62696	2.18626	125576611	NRPD7	DNA-directed RNA polymerase IV subunit 7	GO:0000428,GO:0006352,GO:0003727,GO:0003697,GO:0005634,GO:0016021	DNA-directed RNA polymerase complex|DNA-templated transcription initiation|single-stranded RNA binding|single-stranded DNA binding|nucleus|integral component of membrane	bna03020	RNA polymerase
ZS11A01G032370	85.3722	148.451	22.2938	0.150936	-2.72799	1.49325e-25	5.56356e-24	Down	0.616037	0.46417	0.413049	3.65785	3.13923	3.34717	106436504	ELIP1	Early light-induced protein 1, chloroplastic	GO:0009536,GO:0071490,GO:0071491,GO:0010117,GO:0010030,GO:0071486,GO:0071492,GO:0042651,GO:0031984,GO:0031967,GO:0071483,GO:0031090,GO:0016021,GO:0034605,GO:0009522,GO:0009523,GO:0010380,GO:0009409,GO:0010224,GO:0015979	plastid|cellular response to far red light|cellular response to red light|photoprotection|positive regulation of seed germination|cellular response to high light intensity|cellular response to UV-A|thylakoid membrane|organelle subcompartment|organelle envelope|cellular response to blue light|organelle membrane|integral component of membrane|cellular response to heat|photosystem I|photosystem II|r…
ZS11A01G032410	51.8111	75.3331	28.289	0.375272	-1.41399	1.21449e-06	9.91335e-06	Down	0.996312	1.52001	1.38159	3.61573	3.38682	3.5925	106436498	EPFL5	EPIDERMAL PATTERNING FACTOR-like protein 5	GO:0010052,GO:0005576,GO:0016021	guard cell differentiation|extracellular region|integral component of membrane
ZS11A01G032630	1102.57	1474.17	730.968	0.496022	-1.01152	1.28728e-61	1.3897e-59	Down	11.8437	11.9683	11.5994	24.283	24.5151	24.0798	106453995	FLZ8	FCS-Like Zinc finger 8	GO:0009744,GO:0046872,GO:0009749,GO:0016301,GO:0042594,GO:0071456,GO:0016310	response to sucrose|metal ion binding|response to glucose|kinase activity|response to starvation|cellular response to hypoxia|phosphorylation
ZS11A01G032700	6.71179	1.32022	12.1034	9.36741	3.22765	0.00101116	0.00460962	Up	0.761148	0.632595	0.476321	0.047663	0.0499325	0.110283				GO:0003968,GO:0001172,GO:0016310,GO:0016301	RNA-directed 5'-3' RNA polymerase activity|RNA-templated transcription|phosphorylation|kinase activity
ZS11A01G032810	37.7581	71.2893	4.22689	0.0615582	-4.0219	4.00306e-16	8.54582e-15	Down	0.0789127	0.105945	0.0185186	1.23044	1.14925	1.11478	106453838		Myrosinase MA1	GO:0019137,GO:0005773,GO:0005975,GO:0102799,GO:0009625,GO:0008422,GO:0002213,GO:0016145,GO:0019759,GO:0046872,GO:0016021,GO:0019760,GO:0010119,GO:0009737,GO:1901565	thioglucosidase activity|vacuole|carbohydrate metabolic process|glucosinolate glucohydrolase activity|response to insect|beta-glucosidase activity|defense response to insect|S-glycoside catabolic process|glycosinolate catabolic process|metal ion binding|integral component of membrane|glucosinolate metabolic process|regulation of stomatal movement|response to abscisic acid|organonitrogen compound …	bna00380	Tryptophan metabolism
ZS11A01G032840	11.7321	22.1067	1.35742	0.0618584	-4.01489	9.08673e-06	6.41324e-05	Down	0.0754975	0.0361999	0.044293	0.496404	0.78006	1.31266		CYSTM9	Protein CYSTEINE-RICH TRANSMEMBRANE MODULE 9	GO:0005886,GO:0016021	plasma membrane|integral component of membrane
ZS11A01G032890	99.5993	63.493	135.706	2.13464	1.09399	2.28678e-07	2.0803e-06	Up	1.37926	1.59134	1.4793	0.8502	0.572582	0.70257	111216080	PAT20	Probable protein S-acyltransferase 20	GO:0016409,GO:0018231,GO:0005794,GO:0005783,GO:0019707,GO:0018345,GO:0016021,GO:0006612,GO:0030659,GO:0005886,GO:1990918	palmitoyltransferase activity|peptidyl-S-diacylglycerol-L-cysteine biosynthetic process from peptidyl-cysteine|Golgi apparatus|endoplasmic reticulum|protein-cysteine S-acyltransferase activity|protein palmitoylation|integral component of membrane|protein targeting to membrane|cytoplasmic vesicle membrane|plasma membrane|double-strand break repair involved in meiotic recombination
ZS11A01G033250	2.3005	0	4.601	26.0368	4.70248	0.00532481	0.0196653	Up	0.158504	0.304002	0.0929915	0	0	0	106356477
ZS11A01G033420	60.2416	87.1396	33.3435	0.3811	-1.39176	3.60804e-07	3.18746e-06	Down	0.696709	0.474719	0.688414	1.48105	1.78611	1.69351	106376926	SRG1	Protein SRG1	GO:0016491,GO:0009805,GO:0046872,GO:0002238,GO:0031418,GO:1901600,GO:0016106,GO:1901336	oxidoreductase activity|coumarin biosynthetic process|metal ion binding|response to molecule of fungal origin|L-ascorbic acid binding|strigolactone metabolic process|sesquiterpenoid biosynthetic process|lactone biosynthetic process
ZS11A01G033490	5.67649	1.60374	9.74923	6.08256	2.60468	0.00749718	0.0263295	Up	0.298802	0.413894	0.272691	0.0311849	0.0980095	0.0360779	106379235	GLTP3	Glycolipid transfer protein 3	GO:0120013,GO:0120009,GO:0005737,GO:1902387,GO:0046624,GO:1902389,GO:0005548	lipid transfer activity|intermembrane lipid transfer|cytoplasm|ceramide 1-phosphate binding|sphingolipid transporter activity|ceramide 1-phosphate transport|phospholipid transporter activity
ZS11A01G033720	4.45005	8.58574	0.31436	0.042689	-4.54999	0.00242511	0.00996043	Down	0	0.0942405	0	0.461537	1.83735	0.320372		CYP	Peptidyl-prolyl cis-trans isomerase	GO:0000413,GO:0003755,GO:0006457	protein peptidyl-prolyl isomerization|peptidyl-prolyl cis-trans isomerase activity|protein folding
ZS11A01G034050	26.1663	8.81422	43.5183	4.86383	2.28209	1.0869e-06	8.93853e-06	Up	0.436627	0.318585	0.501184	0.151567	0.0467012	0.0618877		COBL10	COBRA-like protein 10	GO:0010215,GO:0031225,GO:0009055,GO:0030246,GO:0016324,GO:0090406,GO:0031982,GO:0016021,GO:0005737,GO:0010183,GO:0009860,GO:0009846,GO:0009555,GO:0022900	cellulose microfibril organization|anchored component of membrane|electron transfer activity|carbohydrate binding|apical plasma membrane|pollen tube|vesicle|integral component of membrane|cytoplasm|pollen tube guidance|pollen tube growth|pollen germination|pollen development|electron transport chain
ZS11A01G034130	2082.71	1073.5	3091.92	2.88338	1.52776	6.23875e-213	3.58526e-210	Up	15.8852	15.6016	15.4272	5.20781	5.69618	5.71609	106346142	RIDA	Reactive Intermediate Deaminase A, chloroplastic
ZS11A01G034160	13.3544	21.1133	5.59551	0.259963	-1.94362	0.00191301	0.00809859	Down	0.172661	0.20697	0.354539	1.21635	1.14684	0.469066	106366387			GO:0006979	response to oxidative stress
ZS11A01G034230	51.524	9.90752	93.1404	9.43094	3.2374	0.00624858	0.0225543	Up	0.46189	3.10057	0.185816	0.061979	0.142846	0.20077		CNR8	Cell number regulator 8
ZS11A01G034420	38.9485	23.0852	54.8119	2.37864	1.25014	0.00016528	0.000910992	Up	0.794621	0.852427	0.600515	0.366868	0.291566	0.307346	106346273	STP4	Sugar transport protein 4	GO:0015145,GO:0015749,GO:0016021,GO:0015293,GO:0005886,GO:0015770,GO:0008515,GO:0006817,GO:0072488,GO:0022890,GO:0022853,GO:0003825,GO:0004805,GO:0005216	monosaccharide transmembrane transporter activity|monosaccharide transmembrane transport|integral component of membrane|symporter activity|plasma membrane|sucrose transport|sucrose transmembrane transporter activity|phosphate ion transport|ammonium transmembrane transport|inorganic cation transmembrane transporter activity|active ion transmembrane transporter activity|alpha,alpha-trehalose-phosph…
ZS11A01G034530	11.4575	5.46343	17.4516	3.18749	1.67242	0.00940918	0.0319306	Up	0.487302	0.233654	0.357364	0.0762871	0.179819	0.0882567	106346367	DIM	Delta(24)-sterol reductase			bna00100	Steroid biosynthesis
ZS11A01G034700	22.4571	36.9718	7.94234	0.212847	-2.23211	3.14255e-06	2.39215e-05	Down	0.071471	0.171346	0.188688	0.68811	0.703292	0.66016	106346446	MRS2-3	Magnesium transporter MRS2-3	GO:0015095,GO:1903830,GO:0016021	magnesium ion transmembrane transporter activity|magnesium ion transmembrane transport|integral component of membrane
ZS11A01G034740	52.3863	77.0709	27.7017	0.357898	-1.48238	2.33802e-06	1.81767e-05	Down	0.71471	0.399808	0.559076	1.73426	1.87545	1.14341	106346483	AZF2	Zinc finger protein AZF2	GO:0003700,GO:0006355,GO:0005634,GO:0003677,GO:0001067,GO:0008233,GO:0046872,GO:0042538,GO:0009793,GO:0009414,GO:0009737,GO:1903507,GO:0097306,GO:0071396,GO:0009755,GO:0006508	DNA-binding transcription factor activity|regulation of DNA-templated transcription|nucleus|DNA binding|transcription regulatory region nucleic acid binding|peptidase activity|metal ion binding|hyperosmotic salinity response|embryo development ending in seed dormancy|response to water deprivation|response to abscisic acid|negative regulation of nucleic acid-templated transcription|cellular respon…
ZS11A01G035100	33.0906	13.805	52.3762	3.84384	1.94255	5.98193e-07	5.11543e-06	Up	2.11143	2.28727	1.83516	0.440725	0.384759	0.849793				GO:0003743,GO:0006413,GO:0016021	translation initiation factor activity|translational initiation|integral component of membrane
ZS11A01G035410	14.1061	5.86373	22.3484	3.8543	1.94647	0.00107494	0.0048645	Up	0.329332	0.36635	0.200941	0.0371209	0.116665	0.0858906	106346944	GUX1	UDP-glucuronate:xylan alpha-glucuronosyltransferase 1	GO:0016757,GO:0045492,GO:0016021,GO:0005794,GO:0003735,GO:0046872,GO:0098588,GO:1990904,GO:0005840,GO:0010413,GO:0009834,GO:0071555,GO:0006412	glycosyltransferase activity|xylan biosynthetic process|integral component of membrane|Golgi apparatus|structural constituent of ribosome|metal ion binding|bounding membrane of organelle|ribonucleoprotein complex|ribosome|glucuronoxylan metabolic process|plant-type secondary cell wall biogenesis|cell wall organization|translation
ZS11A01G035480	53.5344	80.4019	26.667	0.333448	-1.58447	8.31624e-08	8.05063e-07	Down	0.895031	0.702252	0.604658	2.36925	1.86822	2.53468	106346984
ZS11A01G035810	37.7506	20.7798	54.7214	2.63905	1.40002	9.06434e-05	0.000528025	Up	1.17998	1.11467	0.640608	0.463191	0.329274	0.344486		NPF2.3	Protein NRT1/ PTR FAMILY 2.3	GO:0006857,GO:0022857,GO:0016021,GO:0055085,GO:0005886,GO:0015698,GO:0042128,GO:0016787,GO:0071472,GO:0009624,GO:1902075,GO:0010447	oligopeptide transport|transmembrane transporter activity|integral component of membrane|transmembrane transport|plasma membrane|inorganic anion transport|nitrate assimilation|hydrolase activity|cellular response to salt stress|response to nematode|cellular response to salt|response to acidic pH
ZS11A01G036000	216.103	80.4723	351.734	4.35684	2.12328	3.66744e-41	2.46925e-39	Up	5.60707	6.52434	6.97723	1.69407	1.35302	1.41654	106347425	PAP17	Purple acid phosphatase 17	GO:0003993,GO:0005576,GO:0042542,GO:0072502,GO:0009986,GO:0016021,GO:0046872,GO:0055062,GO:0004601,GO:0098869	acid phosphatase activity|extracellular region|response to hydrogen peroxide|cellular trivalent inorganic anion homeostasis|cell surface|integral component of membrane|metal ion binding|phosphate ion homeostasis|peroxidase activity|cellular oxidant detoxification	bna00740	Riboflavin metabolism
ZS11A01G036360	51.1781	73.171	29.1852	0.402334	-1.31353	0.000153152	0.000850571	Down	0.915347	0.512044	0.268508	1.45089	1.76392	1.11902		CARK1	Receptor-like cytoplasmic kinase 1	GO:0004674,GO:0006468,GO:0005829,GO:0005886,GO:0005634,GO:0005524,GO:0016021,GO:0009789,GO:1902584,GO:0106310,GO:0000287,GO:0005515,GO:0009626,GO:0009738,GO:0006979	protein serine/threonine kinase activity|protein phosphorylation|cytosol|plasma membrane|nucleus|ATP binding|integral component of membrane|positive regulation of abscisic acid-activated signaling pathway|positive regulation of response to water deprivation|protein serine kinase activity|magnesium ion binding|protein binding|plant-type hypersensitive response|abscisic acid-activated signaling pat…
ZS11A01G036370	93.1121	53.589	132.635	2.48364	1.31246	5.87489e-09	6.5938e-08	Up	2.41438	2.58664	2.61161	0.744129	1.22502	1.16834		MSAMS2	S-adenosylmethionine synthase 2	GO:0004478,GO:0006556,GO:0005737,GO:0006730,GO:0005524,GO:0009506,GO:0009505,GO:0005730,GO:0046872,GO:0009809,GO:0009409,GO:0006555,GO:0003729,GO:0005886,GO:0016021	methionine adenosyltransferase activity|S-adenosylmethionine biosynthetic process|cytoplasm|one-carbon metabolic process|ATP binding|plasmodesma|plant-type cell wall|nucleolus|metal ion binding|lignin biosynthetic process|response to cold|methionine metabolic process|mRNA binding|plasma membrane|integral component of membrane
ZS11A01G036600	2.89518	0	5.79037	32.5353	5.02393	0.00141181	0.00617433	Up	0.191648	0.183784	0.187393	0	0	0	106371027		Phylloplanin	GO:0016021	integral component of membrane
ZS11A01G036940	39.7684	7.06717	72.4697	10.1943	3.3497	3.17902e-14	5.90673e-13	Up	1.7205	1.76177	2.94261	0.136955	0.344342	0.158443	106390812		Phylloplanin	GO:0016021	integral component of membrane
ZS11A01G037020	156.41	98.5352	214.284	2.16878	1.11688	2.32208e-10	3.0574e-09	Up	3.64177	2.95262	4.19542	1.757	1.56375	1.74487		IAA26	Auxin-responsive protein IAA26	GO:0009734,GO:0005634,GO:0042802,GO:0003700,GO:0006355	auxin-activated signaling pathway|nucleus|identical protein binding|DNA-binding transcription factor activity|regulation of DNA-templated transcription
ZS11A01G037110	1108.05	2211.43	4.66804	0.00215416	-8.85866	2.1767e-114	5.60359e-112	Down	0.13663	0.0436748	0.035626	35.2498	35.8377	33.1755		MBP2	Myrosinase-binding protein 2	GO:0030246,GO:0009506,GO:0016021	carbohydrate binding|plasmodesma|integral component of membrane
ZS11A01G037120	8.28197	3.14221	13.4217	4.23229	2.08144	0.0107918	0.0359282	Up	0.402977	0.123662	0.132395	0.0605626	0.0793078	0.0175162	106381025	NSP2	Nitrile-specifier protein 2	GO:0030246,GO:0080028,GO:0005634,GO:0030234,GO:0019759,GO:0016145,GO:0003729,GO:0005829,GO:0005515,GO:0019760,GO:0005783,GO:0009507,GO:0050790,GO:0016021,GO:1901565,GO:0080027,GO:0010150,GO:0009753,GO:0042742	carbohydrate binding|nitrile biosynthetic process|nucleus|enzyme regulator activity|glycosinolate catabolic process|S-glycoside catabolic process|mRNA binding|cytosol|protein binding|glucosinolate metabolic process|endoplasmic reticulum|chloroplast|regulation of catalytic activity|integral component of membrane|organonitrogen compound catabolic process|response to herbivore|leaf senescence|respon…
ZS11A01G037150	11.4749	21.2316	1.71812	0.0803025	-3.63841	1.3614e-05	9.315e-05	Down	0	0.0575417	0.0469374	0.52604	0.314907	0.478167		PNSB3	Photosynthetic NDH subunit of subcomplex B 3, chloroplastic	GO:0140647,GO:0051537,GO:0010598,GO:0009535,GO:0009773,GO:0009055,GO:0046872,GO:0005829	P450-containing electron transport chain|2 iron, 2 sulfur cluster binding|NAD(P)H dehydrogenase complex (plastoquinone)|chloroplast thylakoid membrane|photosynthetic electron transport in photosystem I|electron transfer activity|metal ion binding|cytosol
ZS11A01G037160	22.6149	13.3593	31.8705	2.38834	1.25601	0.0101934	0.0342306	Up	0.634723	0.587691	0.898849	0.370052	0.0861494	0.451898	106428943	TIP2-1	Aquaporin TIP2-1	GO:0015267,GO:0055085,GO:0016021,GO:0006833,GO:0042807,GO:0000326,GO:0005372,GO:0009705,GO:0015200,GO:0015843,GO:0042802,GO:0009506,GO:0009505,GO:0009941,GO:0005794,GO:0005886	channel activity|transmembrane transport|integral component of membrane|water transport|central vacuole|protein storage vacuole|water transmembrane transporter activity|plant-type vacuole membrane|methylammonium transmembrane transporter activity|methylammonium transport|identical protein binding|plasmodesma|plant-type cell wall|chloroplast envelope|Golgi apparatus|plasma membrane
ZS11A01G037210	19.3707	27.7833	10.9581	0.393615	-1.34514	0.00546923	0.0201268	Down	0.125531	0.24076	0.231461	0.57271	0.370576	0.604108		SDN1	Small RNA degrading nuclease 1
ZS11A01G037280	12.9374	22.1571	3.71766	0.168452	-2.56959	0.000101288	0.000583318	Down	0.0860363	0.13751	0.100952	0.511821	0.931281	0.529798	106348540	PSAH1	Photosystem I reaction center subunit VI-1, chloroplastic	GO:0009538,GO:0015979,GO:0009535,GO:0016021,GO:0005829,GO:0005634	photosystem I reaction center|photosynthesis|chloroplast thylakoid membrane|integral component of membrane|cytosol|nucleus	bna00195	Photosynthesis
ZS11A01G037400	77.2672	40.4893	114.045	2.80617	1.4886	7.66102e-10	9.51033e-09	Up	1.60324	1.43984	1.37356	0.657347	0.500834	0.442464	106349766	SULTR34	Probable sulfate transporter 3.4	GO:0008271,GO:1902358,GO:0005887,GO:0015293,GO:0009506,GO:0006817	secondary active sulfate transmembrane transporter activity|sulfate transmembrane transport|integral component of plasma membrane|symporter activity|plasmodesma|phosphate ion transport
ZS11A01G037700	10.3126	2.22229	18.403	8.23424	3.04164	9.42709e-05	0.0005465	Up	0.674037	0.590174	0.378252	0.0550541	0.115351	0.0318461	106380745	IAA19	Auxin-responsive protein IAA19	GO:0009734,GO:0005634,GO:0042802,GO:0000976,GO:0003700,GO:0006355,GO:0080086,GO:0009704	auxin-activated signaling pathway|nucleus|identical protein binding|transcription cis-regulatory region binding|DNA-binding transcription factor activity|regulation of DNA-templated transcription|stamen filament development|de-etiolation	bna04075	Plant hormone signal transduction
ZS11A01G037770	3.22978	6.1452	0.31436	0.0598125	-4.06341	0.0118912	0.0390333	Down	0	0.0225097	0	0.022048	0.323369	0.102029	106349514	NAC055	NAC domain-containing protein 55	GO:0006355,GO:0003677,GO:0005634,GO:0003700,GO:0005515,GO:0009414,GO:0009867	regulation of DNA-templated transcription|DNA binding|nucleus|DNA-binding transcription factor activity|protein binding|response to water deprivation|jasmonic acid mediated signaling pathway
ZS11A01G037800	66.6958	114.031	19.3612	0.16824	-2.5714	8.09032e-18	1.93477e-16	Down	0.246241	0.493743	0.57786	2.355	2.79755	2.77315		TSJT1	Stem-specific protein TSJT1	GO:0005515,GO:0009506,GO:0071456,GO:0004066,GO:0016787,GO:0005886	protein binding|plasmodesma|cellular response to hypoxia|asparagine synthase (glutamine-hydrolyzing) activity|hydrolase activity|plasma membrane
ZS11A01G037960	52.5092	84.4523	20.5661	0.242374	-2.04469	1.91188e-11	2.80559e-10	Down	0.722003	0.846241	0.941301	3.39089	3.94705	3.18192		SPL5	Squamosa promoter-binding-like protein 5	GO:0005634,GO:0003677,GO:0009908,GO:0046872,GO:0005737,GO:0003700,GO:0001067,GO:0010321,GO:0006355	nucleus|DNA binding|flower development|metal ion binding|cytoplasm|DNA-binding transcription factor activity|transcription regulatory region nucleic acid binding|regulation of vegetative phase change|regulation of DNA-templated transcription
ZS11A01G038030	27.2443	39.6581	14.8304	0.375017	-1.41497	0.000917254	0.00422724	Down	0.214326	0.52525	0.33531	0.917109	1.26541	0.750467	106380651	NAC054	Protein CUP-SHAPED COTYLEDON 1	GO:0006355,GO:0003677,GO:0005634,GO:0001067,GO:0003700,GO:0090691,GO:0010014,GO:0010346,GO:0051782,GO:0009908,GO:0001763,GO:0048508,GO:0048527	regulation of DNA-templated transcription|DNA binding|nucleus|transcription regulatory region nucleic acid binding|DNA-binding transcription factor activity|formation of plant organ boundary|meristem initiation|shoot axis formation|negative regulation of cell division|flower development|morphogenesis of a branching structure|embryonic meristem development|lateral root development
ZS11A01G038420	215.138	368.83	61.4448	0.166199	-2.58901	6.12137e-53	5.63532e-51	Down	0.530165	0.839986	0.784357	4.4602	4.68392	4.05788	125575647	NCED3	9-cis-epoxycarotenoid dioxygenase NCED3, chloroplastic	GO:0016702,GO:0009570,GO:0016121,GO:0046872,GO:0009535,GO:0043289,GO:1902645,GO:0009687,GO:0042538,GO:0016106,GO:0120255,GO:0009414,GO:0072330,GO:0010162	oxidoreductase activity, acting on single donors with incorporation of molecular oxygen, incorporation of two atoms of oxygen|chloroplast stroma|carotene catabolic process|metal ion binding|chloroplast thylakoid membrane|apocarotenoid biosynthetic process|tertiary alcohol biosynthetic process|abscisic acid metabolic process|hyperosmotic salinity response|sesquiterpenoid biosynthetic process|olefi…	bna00906	Carotenoid biosynthesis
ZS11A01G038810	36.9338	73.8675	0	0.00255436	-8.61282	1.30159e-12	2.12792e-11	Down	0	0	0	1.09841	1.42623	1.25285	106381162	MYB26	Transcription factor MYB26	GO:0009834,GO:0005634,GO:0003700,GO:0003677,GO:0001067,GO:0010597,GO:0006355	plant-type secondary cell wall biogenesis|nucleus|DNA-binding transcription factor activity|DNA binding|transcription regulatory region nucleic acid binding|green leaf volatile biosynthetic process|regulation of DNA-templated transcription
ZS11A01G038890	110.764	56.5971	164.93	2.92159	1.54676	1.06817e-13	1.89911e-12	Up	1.80194	2.36401	2.11433	0.740497	0.615679	0.843084		CWINV1	Beta-fructofuranosidase, insoluble isoenzyme CWINV1	GO:0004553,GO:0005975,GO:0048046,GO:0000325,GO:0050832,GO:0016020,GO:0009611,GO:0005515,GO:0071944	hydrolase activity, hydrolyzing O-glycosyl compounds|carbohydrate metabolic process|apoplast|plant-type vacuole|defense response to fungus|membrane|response to wounding|protein binding|cell periphery
ZS11A01G039010	12.0129	23.3836	0.642129	0.0290488	-5.10538	1.1963e-05	8.26685e-05	Down	0.0127022	0.012181	0	0.262486	0.16249	0.496915	106347587	ABCE1	ABC transporter E family member 1	GO:0051536,GO:0000054,GO:0005829,GO:0043024,GO:0016020,GO:0005524,GO:0006415,GO:0046872,GO:0006413	iron-sulfur cluster binding|ribosomal subunit export from nucleus|cytosol|ribosomal small subunit binding|membrane|ATP binding|translational termination|metal ion binding|translational initiation
ZS11A01G039150	188.358	118.612	258.104	2.17917	1.12378	4.65303e-14	8.52575e-13	Up	41.0249	39.94	41.548	17.2893	19.6475	20.5106		AGP12	Arabinogalactan protein 12	GO:0031225,GO:0016021,GO:0005886	anchored component of membrane|integral component of membrane|plasma membrane
ZS11A01G039590	10.2401	3.72661	16.7536	4.59574	2.2003	0.00323486	0.0127947	Up	1.09192	0.907501	1.70829	0.136752	0.0716316	0.632833	106351150	TFCB	Tubulin-folding cofactor B
ZS11A01G039600	120.933	51.5004	190.365	3.70725	1.89035	5.18411e-21	1.51329e-19	Up	5.96434	5.80853	6.12808	1.68359	1.2772	1.98134	111200832	MLP328	MLP-like protein 328	GO:0006952,GO:0005829,GO:0005507,GO:0000325,GO:0010038,GO:0005739,GO:0080184,GO:0010228	defense response|cytosol|copper ion binding|plant-type vacuole|response to metal ion|mitochondrion|response to phenylpropanoid|vegetative to reproductive phase transition of meristem
ZS11A01G039650	59.1681	93.1176	25.2186	0.268386	-1.89762	1.97413e-11	2.89097e-10	Down	0.601111	0.628852	0.865622	2.74612	2.66179	2.49409		At4g16560	Putative 57 kDa heat shock protein	GO:0008289	lipid binding
ZS11A01G039770	5.17034	1.26871	9.07197	7.04264	2.81612	0.0110867	0.0367872	Up	0.318968	0.349578	0.588132	0	0.179356	0	106351139	SMR1	Cyclin-dependent protein kinase inhibitor SMR1	GO:0032875,GO:0005634,GO:0004860,GO:0016301,GO:0005515,GO:0045839,GO:0016538,GO:0090393,GO:2000105,GO:0090068,GO:0042742,GO:0042023,GO:0010026,GO:0016310,GO:0043086,GO:0001933,GO:0000079	regulation of DNA endoreduplication|nucleus|protein kinase inhibitor activity|kinase activity|protein binding|negative regulation of mitotic nuclear division|cyclin-dependent protein serine/threonine kinase regulator activity|sepal giant cell development|positive regulation of DNA-templated DNA replication|positive regulation of cell cycle process|defense response to bacterium|DNA endoreduplicati…
ZS11A01G039850	13.6751	22.8904	4.45977	0.194005	-2.36584	0.000202324	0.00109543	Down	0.0800048	0.0383611	0.0625831	0.212921	0.459239	0.275308		CAT7	Cationic amino acid transporter 7, chloroplastic	GO:0022857,GO:0055085,GO:0016021,GO:0005886,GO:0031969,GO:0006865,GO:0009624	transmembrane transporter activity|transmembrane transport|integral component of membrane|plasma membrane|chloroplast membrane|amino acid transport|response to nematode
ZS11A01G040060	11.5955	17.7687	5.42237	0.30474	-1.71435	0.00862531	0.0296292	Down	0.0931494	0.401974	0.273245	1.00619	1.00827	0.556728
ZS11A01G040110	523.824	852.28	195.368	0.228669	-2.12867	7.43329e-101	1.54909e-98	Down	2.03361	2.13991	2.36036	9.26172	9.72435	10.1057		DREB2B	Dehydration-responsive element-binding protein 2B	GO:0003700,GO:0005634,GO:0006355,GO:0003677,GO:0034976	DNA-binding transcription factor activity|nucleus|regulation of DNA-templated transcription|DNA binding|response to endoplasmic reticulum stress
ZS11A01G040390	25.5602	44.1848	6.93561	0.16026	-2.64152	1.45524e-07	1.3624e-06	Down	0.269944	0.0924531	0.045249	0.688231	0.929712	1.0267	106435720	ARF32	B3 domain-containing protein At3g11580	GO:0003700,GO:0005634,GO:0006355,GO:0003677,GO:0016021,GO:0001067,GO:0080113,GO:0019757,GO:0016143,GO:0010358,GO:0010073,GO:1903507,GO:1901564	DNA-binding transcription factor activity|nucleus|regulation of DNA-templated transcription|DNA binding|integral component of membrane|transcription regulatory region nucleic acid binding|regulation of seed growth|glycosinolate metabolic process|S-glycoside metabolic process|leaf shaping|meristem maintenance|negative regulation of nucleic acid-templated transcription|organonitrogen compound metab…
ZS11A01G040430	22.7795	13.1329	32.4261	2.48232	1.31169	0.00350968	0.0137291	Up	2.15902	2.21322	2.97009	0.559439	1.09889	1.37533	106435725	GIR2	Protein GL2-INTERACTING REPRESSOR 2	GO:0080147,GO:0005515,GO:0005634,GO:0016301,GO:0045892,GO:0016310	root hair cell development|protein binding|nucleus|kinase activity|negative regulation of DNA-templated transcription|phosphorylation
ZS11A01G040490	383.233	251.654	514.813	2.04248	1.03032	1.15855e-21	3.50417e-20	Up	7.57938	7.13022	7.86201	3.62733	4.12617	3.50749	106351183	FLA18	Fasciclin-like arabinogalactan protein 18	GO:0031225,GO:0000325,GO:0005576,GO:0099503,GO:0016021	anchored component of membrane|plant-type vacuole|extracellular region|secretory vesicle|integral component of membrane
ZS11A01G040800	3076.69	4273.43	1879.96	0.440209	-1.18374	1.9083e-157	7.5395e-155	Down	41.6604	39.5333	37.5141	91.7878	95.8112	87.7472		FLR1	Leucine-rich repeat protein FLOR 1	GO:0048574,GO:0048471,GO:0090353,GO:0005634,GO:0048506,GO:0071944,GO:0005515,GO:0009506,GO:0005576,GO:0099503,GO:0005794,GO:0005829,GO:0016020,GO:0043086,GO:0006952	long-day photoperiodism, flowering|perinuclear region of cytoplasm|polygalacturonase inhibitor activity|nucleus|regulation of timing of meristematic phase transition|cell periphery|protein binding|plasmodesma|extracellular region|secretory vesicle|Golgi apparatus|cytosol|membrane|negative regulation of catalytic activity|defense response
ZS11A01G041300	66.2901	27.0693	105.511	3.90005	1.96349	1.01306e-12	1.67303e-11	Up	3.04507	2.92013	2.92334	0.572046	1.06237	0.691883	106375086	COL4	Zinc finger protein CONSTANS-LIKE 4	GO:0005634,GO:0010182,GO:0045893	nucleus|sugar mediated signaling pathway|positive regulation of DNA-templated transcription
ZS11A01G041760	665.715	346.012	985.418	2.84372	1.50778	1.13874e-67	1.40534e-65	Up	22.34	19.8991	23.0449	8.0786	7.60623	7.71353		GDPD1	Glycerophosphodiester phosphodiesterase GDPD1, chloroplastic	GO:0008889,GO:0006071,GO:0009536,GO:0006629,GO:0000287,GO:0046434,GO:0044248,GO:0006796,GO:0072502,GO:0055062,GO:0071456	glycerophosphodiester phosphodiesterase activity|glycerol metabolic process|plastid|lipid metabolic process|magnesium ion binding|organophosphate catabolic process|cellular catabolic process|phosphate-containing compound metabolic process|cellular trivalent inorganic anion homeostasis|phosphate ion homeostasis|cellular response to hypoxia
ZS11A01G041780	4.48232	0.935727	8.02891	8.34097	3.06021	0.00989261	0.0333385	Up	0.0917293	0.140745	0.215263	0.0172323	0.0361055	0				GO:0016787,GO:0009820,GO:0005515,GO:0140096	hydrolase activity|alkaloid metabolic process|protein binding|catalytic activity, acting on a protein
ZS11A01G041790	294.97	149.454	440.486	2.94858	1.56002	1.02833e-36	6.00049e-35	Up	4.87974	4.91784	5.34134	1.66578	1.72286	1.85349		SEOB	Protein SIEVE ELEMENT OCCLUSION B	GO:0010088,GO:0043621,GO:0016021,GO:0042803	phloem development|protein self-association|integral component of membrane|protein homodimerization activity
ZS11A01G041870	57.1745	81.1362	33.2128	0.409919	-1.28659	3.84695e-06	2.88968e-05	Down	1.1329	0.757966	0.772851	2.40049	2.17775	2.06137		PNSL3	Photosynthetic NDH subunit of lumenal location 3, chloroplastic	GO:0009654,GO:0015979,GO:0005509,GO:0019898,GO:0045156,GO:0022900,GO:0009534,GO:0055035,GO:0009344,GO:0005829	photosystem II oxygen evolving complex|photosynthesis|calcium ion binding|extrinsic component of membrane|electron transporter, transferring electrons within the cyclic electron transport pathway of photosynthesis activity|electron transport chain|chloroplast thylakoid|plastid thylakoid membrane|nitrite reductase complex [NAD(P)H]|cytosol
ZS11A01G042120	418.562	670.118	167.006	0.249717	-2.00164	4.68154e-76	6.81193e-74	Down	2.2646	2.56045	2.27994	9.30953	9.89036	9.88915	111197707	MYB106	Transcription factor MYB106	GO:0010091,GO:0003700,GO:0005634,GO:1901957,GO:0003677,GO:0035017,GO:0006355	trichome branching|DNA-binding transcription factor activity|nucleus|regulation of cutin biosynthetic process|DNA binding|cuticle pattern formation|regulation of DNA-templated transcription
ZS11A01G042250	732.789	1452.56	13.0186	0.00891192	-6.81005	1.13468e-170	4.92789e-168	Down	0.402757	0.135181	0.259919	29.9999	28.7334	32.1028	106404170	2024-09-02	Developmental protein SEPALLATA 2	GO:0000977,GO:0045944,GO:0005634,GO:0046983,GO:0003700,GO:0000987,GO:0048481,GO:0030154	RNA polymerase II transcription regulatory region sequence-specific DNA binding|positive regulation of transcription by RNA polymerase II|nucleus|protein dimerization activity|DNA-binding transcription factor activity|cis-regulatory region sequence-specific DNA binding|plant ovule development|cell differentiation
ZS11A01G042700	26.5529	49.4233	3.68253	0.07001	-3.83629	2.98026e-11	4.28605e-10	Down	0.0204238	0.00979292	0.0838759	0.527562	0.562731	0.477173		At3g02760	Histidine--tRNA ligase, cytoplasmic	GO:0004821,GO:0006427,GO:0005829,GO:0005739,GO:0005524,GO:0016021,GO:0045548,GO:1902222,GO:0032543,GO:0006558,GO:0009074,GO:0009063	histidine-tRNA ligase activity|histidyl-tRNA aminoacylation|cytosol|mitochondrion|ATP binding|integral component of membrane|phenylalanine ammonia-lyase activity|erythrose 4-phosphate/phosphoenolpyruvate family amino acid catabolic process|mitochondrial translation|L-phenylalanine metabolic process|aromatic amino acid family catabolic process|cellular amino acid catabolic process
ZS11A01G042920	26.1565	2.82503	49.4879	17.1052	4.09637	8.34076e-12	1.26914e-10	Up	2.28577	1.83411	2.90098	0.175267	0.183613	0.0506918		GASA5	Gibberellin-regulated protein 5	GO:0009740,GO:0005576,GO:0009506,GO:0016021,GO:0010286,GO:0009751	gibberellic acid mediated signaling pathway|extracellular region|plasmodesma|integral component of membrane|heat acclimation|response to salicylic acid
ZS11A01G043120	258.982	351.442	166.523	0.472064	-1.08295	6.15369e-14	1.11711e-12	Down	5.70867	6.11188	7.98296	12.781	14.1206	15.7637		O3L3	Protein OXIDATIVE STRESS 3 LIKE 3	GO:0006979,GO:0005634,GO:0004812	response to oxidative stress|nucleus|aminoacyl-tRNA ligase activity
ZS11A01G043600	125.371	172.56	78.1823	0.452474	-1.14409	2.34487e-10	3.08598e-09	Down	1.61877	1.53294	1.66198	3.64922	3.54422	3.65008				GO:0016021	integral component of membrane
ZS11A01G043850	52.9868	98.4918	7.48167	0.0760127	-3.71762	7.59342e-21	2.19854e-19	Down	0.0704043	0.185668	0.144567	1.98392	1.50683	1.89354	111197700	NAC047	NAC transcription factor 47	GO:0006355,GO:0003677,GO:0005634,GO:0001067,GO:0003700,GO:1900913,GO:0031337,GO:0009413,GO:0010364,GO:0009793,GO:0031328	regulation of DNA-templated transcription|DNA binding|nucleus|transcription regulatory region nucleic acid binding|DNA-binding transcription factor activity|positive regulation of olefin biosynthetic process|positive regulation of sulfur amino acid metabolic process|response to flooding|regulation of ethylene biosynthetic process|embryo development ending in seed dormancy|positive regulation of c…
ZS11A01G044180	227.377	150.598	304.155	2.01723	1.01238	3.59215e-13	6.15566e-12	Up	5.82137	5.67714	6.76112	3.09545	2.87389	3.25947		IAA16	Auxin-responsive protein IAA16	GO:0009734,GO:0005634,GO:0000976,GO:0042802,GO:0003700,GO:0006355	auxin-activated signaling pathway|nucleus|transcription cis-regulatory region binding|identical protein binding|DNA-binding transcription factor activity|regulation of DNA-templated transcription
ZS11A01G044270	95.5156	185.688	5.3431	0.0293018	-5.09287	1.67211e-36	9.6482e-35	Down	0.292727	0.240614	0.147204	7.58099	7.94196	8.58869		ACL1.C1	Acyl carrier protein, chloroplastic	GO:0044620,GO:0006633,GO:0009507,GO:0140414,GO:0031177,GO:0009532,GO:0019904,GO:0016021,GO:0016491,GO:0009651	ACP phosphopantetheine attachment site binding|fatty acid biosynthetic process|chloroplast|phosphopantetheine-dependent carrier activity|phosphopantetheine binding|plastid stroma|protein domain specific binding|integral component of membrane|oxidoreductase activity|response to salt stress
ZS11A01G044690	30.613	2.24014	58.9858	26.1912	4.71101	7.62386e-14	1.37435e-12	Up	0.445943	0.522678	0.513563	0.0232708	0.0162525	0.017948	106382211	PLPZETA2	Phospholipase D zeta 2	GO:0004630,GO:0006654,GO:0005886,GO:0070290,GO:0048017,GO:0005773,GO:0016042,GO:0016627,GO:0016021,GO:0019375,GO:0006995,GO:0016036,GO:0048364,GO:0046434,GO:0060627,GO:0009733,GO:0044248	phospholipase D activity|phosphatidic acid biosynthetic process|plasma membrane|N-acylphosphatidylethanolamine-specific phospholipase D activity|inositol lipid-mediated signaling|vacuole|lipid catabolic process|oxidoreductase activity, acting on the CH-CH group of donors|integral component of membrane|galactolipid biosynthetic process|cellular response to nitrogen starvation|cellular response to …	bna00564,bna00565,bna04144	Glycerophospholipid metabolism|Ether lipid metabolism|Endocytosis
ZS11A01G044810	452.774	209.935	695.614	3.30103	1.72291	5.69018e-51	5.02689e-49	Up	20.393	19.8014	19.9292	6.66961	7.09898	4.75311		At3g05727	Defensin-like protein 204	GO:0016021	integral component of membrane
ZS11A02G000100	31.6521	63.3042	0	0.00297061	-8.39502	1.31014e-11	1.95176e-10	Down	0	0	0	0.637102	0.644684	0.234521		RFS6	Probable galactinol--sucrose galactosyltransferase 6	GO:0047274,GO:0005975,GO:0009506,GO:0009409,GO:0005829,GO:0047268,GO:0009507,GO:0006979,GO:0003729,GO:0016787,GO:0071456,GO:0016021	galactinol-sucrose galactosyltransferase activity|carbohydrate metabolic process|plasmodesma|response to cold|cytosol|galactinol-raffinose galactosyltransferase activity|chloroplast|response to oxidative stress|mRNA binding|hydrolase activity|cellular response to hypoxia|integral component of membrane
ZS11A02G000220	81.1864	113.171	49.2016	0.431729	-1.2118	3.17612e-06	2.41576e-05	Down	1.42247	0.638048	1.37294	2.6938	2.77691	2.59289	106425738	GFT1	GDP-fucose transporter 1	GO:0005457,GO:0015783,GO:0005794,GO:0015297,GO:0016021,GO:0008643,GO:0098588,GO:0031984	GDP-fucose transmembrane transporter activity|GDP-fucose transmembrane transport|Golgi apparatus|antiporter activity|integral component of membrane|carbohydrate transport|bounding membrane of organelle|organelle subcompartment
ZS11A02G000460	199.733	54.4982	344.968	6.31752	2.65936	4.5986e-54	4.33159e-52	Up	4.88276	4.63166	4.37845	0.683605	0.937512	0.618312	106425824	SULTR35	Probable sulfate transporter 3.5	GO:0008271,GO:1902358,GO:0005887,GO:0015293,GO:0008270,GO:0003676	secondary active sulfate transmembrane transporter activity|sulfate transmembrane transport|integral component of plasma membrane|symporter activity|zinc ion binding|nucleic acid binding
ZS11A02G000780	92.5642	52.356	132.772	2.54966	1.35031	1.09664e-09	1.33545e-08	Up	4.67141	4.84476	4.46621	1.43012	1.97491	2.21854
ZS11A02G001190	34.5495	50.2811	18.818	0.367889	-1.44266	0.000892796	0.00412422	Down	1.68214	0.679211	2.70094	6.73595	2.96206	4.13693		BGLU11	Beta-glucosidase 11
ZS11A02G001390	1.81555	0	3.6311	20.5265	4.35941	0.0156798	0.0490777	Up	0.101312	0.340043	0.118876	0	0	0	111204525	SAUR20	Auxin-responsive protein SAUR20			bna04075	Plant hormone signal transduction
ZS11A02G001410	2.16649	0	4.33298	24.4457	4.61151	0.00738115	0.0259894	Up	0.0614204	0.235601	0.108103	0	0	0	106432498	SAUR23	Auxin-responsive protein SAUR23			bna04075	Plant hormone signal transduction
ZS11A02G001430	3.73437	7.15439	0.31436	0.0514622	-4.28034	0.00403772	0.0154796	Down	0	0.0164948	0	0.129252	0.0846289	0.168223	106432521	At5g18000	B3 domain-containing protein At5g18000	GO:0005634,GO:0003677,GO:0010198,GO:0009567,GO:0009553,GO:0046982,GO:0004784,GO:0046872,GO:0019430	nucleus|DNA binding|synergid death|double fertilization forming a zygote and endosperm|embryo sac development|protein heterodimerization activity|superoxide dismutase activity|metal ion binding|removal of superoxide radicals
ZS11A02G001910	90.6914	22.6804	158.702	7.03253	2.81404	2.91167e-29	1.28713e-27	Up	5.06529	4.88654	4.69779	0.655269	0.656623	0.824002		GSTF12	Glutathione S-transferase F12	GO:0004364,GO:0005829,GO:0042221,GO:1900384,GO:0043295,GO:0009705,GO:0046283,GO:0006979,GO:0009404,GO:0005634,GO:0043169,GO:0016021,GO:0044248	glutathione transferase activity|cytosol|response to chemical|regulation of flavonol biosynthetic process|glutathione binding|plant-type vacuole membrane|anthocyanin-containing compound metabolic process|response to oxidative stress|toxin metabolic process|nucleus|cation binding|integral component of membrane|cellular catabolic process
ZS11A02G001960	33.8552	50.0786	17.6318	0.352992	-1.50229	7.86338e-05	0.000465139	Down	0.436305	0.687378	0.548512	1.17092	2.11601	1.55783	106354428	NIT2	Nitrilase 2	GO:0047427,GO:0051410,GO:0005829,GO:0009506,GO:0006807,GO:0016836,GO:0048046,GO:0005886,GO:0080061,GO:0009970,GO:0009507,GO:0009851,GO:0003729,GO:0034754,GO:0005515,GO:0019759,GO:0016145,GO:0072330,GO:0019438,GO:0018130,GO:1901362	cyanoalanine nitrilase activity|detoxification of nitrogen compound|cytosol|plasmodesma|nitrogen compound metabolic process|hydro-lyase activity|apoplast|plasma membrane|indole-3-acetonitrile nitrilase activity|cellular response to sulfate starvation|chloroplast|auxin biosynthetic process|mRNA binding|cellular hormone metabolic process|protein binding|glycosinolate catabolic process|S-glycoside c…	bna00380,bna00460,bna00910	Tryptophan metabolism|Cyanoamino acid metabolism|Nitrogen metabolism
ZS11A02G002100	14.4655	24.5248	4.40613	0.179691	-2.47641	6.17599e-05	0.000373759	Down	0.0901584	0.302607	0.211577	1.43966	1.06462	0.930744	106354442	SYP21	Syntaxin-21	GO:0005484,GO:0061025,GO:0031201,GO:0012505,GO:0006886,GO:0016021,GO:0016192,GO:0000149,GO:0005798,GO:0030136,GO:0140056,GO:0009705,GO:0048284,GO:0016050,GO:0005829,GO:0072666,GO:0007034,GO:0009660,GO:0009597,GO:0010118,GO:0009959	SNAP receptor activity|membrane fusion|SNARE complex|endomembrane system|intracellular protein transport|integral component of membrane|vesicle-mediated transport|SNARE binding|Golgi-associated vesicle|clathrin-coated vesicle|organelle localization by membrane tethering|plant-type vacuole membrane|organelle fusion|vesicle organization|cytosol|establishment of protein localization to vacuole|vacuo…
ZS11A02G002620	4.10836	0.668014	7.54871	11.6028	3.5364	0.00774723	0.0270623	Up	0.289985	0.185391	0.264645	0	0.0317058	0.0350133		BZIP43	Basic leucine zipper 43	GO:0003700,GO:0006355,GO:0042803,GO:0046982,GO:0003677	DNA-binding transcription factor activity|regulation of DNA-templated transcription|protein homodimerization activity|protein heterodimerization activity|DNA binding
ZS11A02G002680	13.2642	26.5283	0	0.00711725	-7.13446	2.30624e-08	2.40574e-07	Down	0	0	0	0.597397	0.423957	0.668835	106364604	GLIP7	GDSL esterase/lipase 7	GO:0016788,GO:0006629,GO:0005576,GO:0016021,GO:1901575,GO:0052887,GO:0052886,GO:0016719,GO:0016740	hydrolase activity, acting on ester bonds|lipid metabolic process|extracellular region|integral component of membrane|organic substance catabolic process|7,9,9'-tricis-neurosporene:quinone oxidoreductase activity|9,9'-dicis-carotene:quinone oxidoreductase activity|carotene 7,8-desaturase activity|transferase activity
ZS11A02G002940	12.8637	19.5009	6.22643	0.324933	-1.62178	0.00900559	0.0307186	Down	0.319586	0.344782	0.0937475	0.67542	1.1793	0.564341				GO:0009507	chloroplast
ZS11A02G003080	8.0231	1.40334	14.6429	11.1023	3.47279	0.000365479	0.00186336	Up	0.217763	0.273083	0.255515	0	0	0.0728118		NPF5.8	Protein NRT1/ PTR FAMILY 5.8	GO:0042937,GO:0035442,GO:0016021,GO:0071916,GO:0042939,GO:0009624	tripeptide transmembrane transporter activity|dipeptide transmembrane transport|integral component of membrane|dipeptide transmembrane transporter activity|tripeptide transport|response to nematode
ZS11A02G003160	241.356	376.072	106.639	0.283447	-1.81885	2.97945e-39	1.88344e-37	Down	0.952532	1.04778	1.03001	3.4999	3.81358	3.59239		BCA2	Beta carbonic anhydrase 2, chloroplastic	GO:0015976,GO:0004089,GO:0010319,GO:0005829,GO:0008270,GO:0009507,GO:2000122,GO:0048046,GO:0010037,GO:0009532,GO:0010119,GO:0009409,GO:0003729,GO:0050832,GO:0055035,GO:0015979,GO:0005886,GO:0016021	carbon utilization|carbonate dehydratase activity|stromule|cytosol|zinc ion binding|chloroplast|negative regulation of stomatal complex development|apoplast|response to carbon dioxide|plastid stroma|regulation of stomatal movement|response to cold|mRNA binding|defense response to fungus|plastid thylakoid membrane|photosynthesis|plasma membrane|integral component of membrane
ZS11A02G003400	16.4021	5.88363	26.9205	4.61471	2.20624	0.000146451	0.000816069	Up	1.55167	0.616979	0.932541	0.213291	0.148964	0.329008		BAG2	BAG family molecular chaperone regulator 2
ZS11A02G003490	7.02843	14.0569	0	0.0134577	-6.21542	5.14787e-06	3.78591e-05	Down	0	0	0	0.644005	0.481907	1.01114		GRXC8	Glutaredoxin-C8	GO:0097573,GO:0048443,GO:0005634,GO:0005737,GO:0005515,GO:0016021,GO:0045892,GO:0048451,GO:0006357	glutathione oxidoreductase activity|stamen development|nucleus|cytoplasm|protein binding|integral component of membrane|negative regulation of DNA-templated transcription|petal formation|regulation of transcription by RNA polymerase II
ZS11A02G003530	5.94124	11.8825	0	0.0158653	-5.97798	1.56187e-05	0.00010581	Down	0	0	0	0.465416	0.609471	0.4487		KNU	Zinc finger protein KNUCKLES	GO:0003700,GO:0006355,GO:0005634,GO:0000976,GO:0005515,GO:0046872,GO:0010582,GO:0009909,GO:0030154	DNA-binding transcription factor activity|regulation of DNA-templated transcription|nucleus|transcription cis-regulatory region binding|protein binding|metal ion binding|floral meristem determinacy|regulation of flower development|cell differentiation
ZS11A02G003890	32.6523	58.3651	6.93951	0.11746	-3.08975	5.01371e-12	7.8235e-11	Down	0.0242688	0.0325823	0.0455618	0.273549	0.257916	0.348116	106416354	GH3.12	4-substituted benzoates-glutamate ligase GH3.12			bna04075	Plant hormone signal transduction
ZS11A02G003930	17.9274	29.0102	6.84463	0.228747	-2.12817	0.000131533	0.000740773	Down	0.0480786	0.0276635	0.12411	0.234833	0.35956	0.271679	106384060	TIFY9	Protein TIFY 9	GO:2000022,GO:0005634,GO:0042803,GO:0009611,GO:0031347,GO:0016021,GO:0009751,GO:0009753,GO:0009733,GO:0002831,GO:0032101,GO:0006952	regulation of jasmonic acid mediated signaling pathway|nucleus|protein homodimerization activity|response to wounding|regulation of defense response|integral component of membrane|response to salicylic acid|response to jasmonic acid|response to auxin|regulation of response to biotic stimulus|regulation of response to external stimulus|defense response	bna04075	Plant hormone signal transduction
ZS11A02G003940	180.03	245.017	115.044	0.468086	-1.09515	2.04064e-11	2.98069e-10	Down	1.06727	1.38664	1.562	2.70562	2.96996	3.05532	106384051	At5g13200	GEM-like protein 5	GO:0098755,GO:0009536,GO:0009845,GO:0010029,GO:0009793	maintenance of seed dormancy by absisic acid|plastid|seed germination|regulation of seed germination|embryo development ending in seed dormancy
ZS11A02G004140	14.5198	5.47719	23.5624	4.29927	2.10409	0.00100181	0.00457248	Up	0.396474	0.34979	0.390774	0.0148963	0.202873	0.0517007	106377810	WSD7	Wax ester synthase/diacylglycerol acyltransferase 7	GO:0004144,GO:0019432,GO:0005886,GO:0016021,GO:0047196,GO:0005783,GO:0102966,GO:0042175,GO:0031984,GO:0005794,GO:0031090,GO:0044281,GO:0090407,GO:1901566,GO:0018130,GO:1901362,GO:0019438,GO:0006796,GO:0010025,GO:0044271,GO:0009060,GO:0009414,GO:0009651,GO:1901135,GO:0009737,GO:0046148,GO:0006778,GO:0006575,GO:0072527,GO:0009836,GO:0006139,GO:0072521,GO:0006081,GO:0008299,GO:0042558,GO:0043603,GO:…	diacylglycerol O-acyltransferase activity|triglyceride biosynthetic process|plasma membrane|integral component of membrane|long-chain-alcohol O-fatty-acyltransferase activity|endoplasmic reticulum|arachidoyl-CoA:1-dodecanol O-acyltransferase activity|nuclear outer membrane-endoplasmic reticulum membrane network|organelle subcompartment|Golgi apparatus|organelle membrane|small molecule metabolic p…
ZS11A02G004290	184.126	114.635	253.617	2.21164	1.14512	2.44322e-13	4.23657e-12	Up	3.04342	2.92905	2.47917	1.43963	1.29272	1.16585	106383774	MSL10	Mechanosensitive ion channel protein 10	GO:0006811,GO:0005886,GO:0008381,GO:0055085,GO:0016021,GO:0050982,GO:0005509,GO:0004672,GO:0097468,GO:0010150,GO:0005524,GO:0006468	ion transport|plasma membrane|mechanosensitive ion channel activity|transmembrane transport|integral component of membrane|detection of mechanical stimulus|calcium ion binding|protein kinase activity|programmed cell death in response to reactive oxygen species|leaf senescence|ATP binding|protein phosphorylation
ZS11A02G004570	58.1712	29.4844	86.858	2.94975	1.56059	0.0125956	0.0409252	Up	1.48294	1.13556	0.311647	0.353429	0.359368	0.300649		TOUSLED	Serine/threonine-protein kinase TOUSLED	GO:0006468,GO:0004672,GO:0005634,GO:0005524,GO:0005737,GO:0018209,GO:0007059,GO:0035556,GO:1900368,GO:0042802,GO:0010258	protein phosphorylation|protein kinase activity|nucleus|ATP binding|cytoplasm|peptidyl-serine modification|chromosome segregation|intracellular signal transduction|regulation of post-transcriptional gene silencing by RNA|identical protein binding|NADH dehydrogenase complex (plastoquinone) assembly
ZS11A02G004680	14.3767	4.94586	23.8075	4.86535	2.28254	0.000172907	0.000949078	Up	0.394735	0.638785	0.752647	0.0695202	0.121384	0.187666	106416236	DREB3	Dehydration-responsive element-binding protein 3	GO:0003700,GO:0005634,GO:0006355,GO:0003677,GO:1903508,GO:0009873	DNA-binding transcription factor activity|nucleus|regulation of DNA-templated transcription|DNA binding|positive regulation of nucleic acid-templated transcription|ethylene-activated signaling pathway
ZS11A02G004770	182.095	333.984	30.2071	0.0903123	-3.46893	4.35546e-09	4.95987e-08	Down	0.46093	0.544022	0.624044	11.1568	3.55875	3.69882		BCA1	Beta carbonic anhydrase 1, chloroplastic	GO:0015976,GO:0004089,GO:0010319,GO:0005829,GO:0008270,GO:0009507,GO:2000122,GO:0048046,GO:0010037,GO:0009532,GO:0010119,GO:0009409,GO:0003729,GO:0050832,GO:0055035,GO:0000981,GO:0043565,GO:0015979,GO:0005886,GO:0005634,GO:0016021,GO:0006357	carbon utilization|carbonate dehydratase activity|stromule|cytosol|zinc ion binding|chloroplast|negative regulation of stomatal complex development|apoplast|response to carbon dioxide|plastid stroma|regulation of stomatal movement|response to cold|mRNA binding|defense response to fungus|plastid thylakoid membrane|DNA-binding transcription factor activity, RNA polymerase II-specific|sequence-speci…
ZS11A02G004840	78.8163	38.189	119.444	3.12069	1.64186	4.95377e-12	7.73634e-11	Up	6.70778	6.22506	6.72815	2.03246	2.50185	1.88108		HY5	Transcription factor HY5	GO:0045944,GO:0000981,GO:0005634,GO:0003677,GO:0032993,GO:0001067,GO:0016021,GO:0005515,GO:0010218,GO:0010114,GO:0010099,GO:0010017,GO:0031539,GO:0009963,GO:0009958,GO:0042753,GO:0009787,GO:0010224,GO:0009740,GO:0009738,GO:0009409,GO:0007602	positive regulation of transcription by RNA polymerase II|DNA-binding transcription factor activity, RNA polymerase II-specific|nucleus|DNA binding|protein-DNA complex|transcription regulatory region nucleic acid binding|integral component of membrane|protein binding|response to far red light|response to red light|regulation of photomorphogenesis|red or far-red light signaling pathway|positive re…
ZS11A02G004900	76.963	47.7503	106.176	2.22954	1.15675	6.34008e-05	0.000382956	Up	1.69821	2.78366	1.89994	1.22417	0.524643	1.1802		DGR2	Protein DUF642 L-GALACTONO-1,4-LACTONE-RESPONSIVE GENE 2	GO:0010015,GO:0009506,GO:0005515,GO:0009505,GO:0016021,GO:0045489,GO:0009793,GO:0009536,GO:0005886	root morphogenesis|plasmodesma|protein binding|plant-type cell wall|integral component of membrane|pectin biosynthetic process|embryo development ending in seed dormancy|plastid|plasma membrane
ZS11A02G005180	178.621	243.724	113.518	0.46292	-1.11117	8.17883e-12	1.24517e-10	Down	0.885447	0.961756	1.27218	2.27445	2.36496	2.1993		At5g10770	Aspartyl protease family protein At5g10770
ZS11A02G005280	4.68937	1.25495	8.1238	6.37854	2.67323	0.0157603	0.0492666	Up	0.0342891	0.0789174	0.056327	0.0193247	0	0.00745224		LECRK91	L-type lectin-domain containing receptor kinase IX.1
ZS11A02G005320	191.021	95.9371	286.104	2.99121	1.58073	4.18685e-24	1.44278e-22	Up	19.3737	20.7329	21.0028	6.46152	6.28567	8.16186		AGP4	Classical arabinogalactan protein 4	GO:0031225,GO:0010198,GO:0005886,GO:0016021	anchored component of membrane|synergid death|plasma membrane|integral component of membrane
ZS11A02G005360	13.0378	20.1791	5.89646	0.288854	-1.79159	0.00312534	0.0124126	Down	0.0462097	0.103399	0.126515	0.405111	0.242515	0.318029				GO:0022857,GO:0055085,GO:0016021,GO:0006817,GO:0008643,GO:0050896	transmembrane transporter activity|transmembrane transport|integral component of membrane|phosphate ion transport|carbohydrate transport|response to stimulus
ZS11A02G005450	87.9302	43.8646	131.996	3.01896	1.59405	1.03211e-11	1.55467e-10	Up	2.55164	2.41388	1.96228	0.874491	0.593788	0.880554		TGA4	Transcription factor TGA4	GO:0000976,GO:0006351,GO:0005634,GO:0003700,GO:0006355,GO:1990904,GO:0005840,GO:0005515,GO:0003735,GO:0042742,GO:0006412	transcription cis-regulatory region binding|DNA-templated transcription|nucleus|DNA-binding transcription factor activity|regulation of DNA-templated transcription|ribonucleoprotein complex|ribosome|protein binding|structural constituent of ribosome|defense response to bacterium|translation
ZS11A02G005480	112.195	56.5257	167.864	2.97029	1.57061	3.65497e-14	6.76675e-13	Up	4.99204	3.63427	4.72278	1.44844	1.49169	1.6473				GO:0005634,GO:0000166	nucleus|nucleotide binding
ZS11A02G005580	10.9056	19.7518	2.0593	0.103158	-3.27707	7.32681e-05	0.000436806	Down	0.0404692	0.0388087	0.047485	0.722241	0.278759	0.241873	106417919	ATXR5	Histone-lysine N-methyltransferase ATXR5	GO:0005634,GO:0051171,GO:0046872,GO:0080090,GO:0060255,GO:0042393,GO:0003712,GO:0046976,GO:0009507,GO:0031328,GO:0031327,GO:0070734,GO:0009555,GO:0006351,GO:0009294,GO:0051726,GO:0006325	nucleus|regulation of nitrogen compound metabolic process|metal ion binding|regulation of primary metabolic process|regulation of macromolecule metabolic process|histone binding|transcription coregulator activity|histone methyltransferase activity (H3-K27 specific)|chloroplast|positive regulation of cellular biosynthetic process|negative regulation of cellular biosynthetic process|histone H3-K27 …
ZS11A02G005600	6.0213	12.0426	0	0.015687	-5.99429	2.78803e-05	0.000180311	Down	0	0	0	0.132657	0.764356	0.422047		HEC3	Transcription factor HEC3	GO:0046983,GO:0005634,GO:0006355,GO:0003700,GO:0003677,GO:0016787,GO:0010500,GO:0048462	protein dimerization activity|nucleus|regulation of DNA-templated transcription|DNA-binding transcription factor activity|DNA binding|hydrolase activity|transmitting tissue development|carpel formation
ZS11A02G005740	127.914	176.897	78.9315	0.446	-1.16488	4.04784e-09	4.63088e-08	Down	0.859633	1.06819	0.980249	2.00157	2.72833	1.92092		EXL4	Protein EXORDIUM-like 4
ZS11A02G006450	5.87724	11.367	0.387518	0.0323801	-4.94875	0.000359837	0.00183805	Down	0	0	0.0218114	0.226985	0.146334	0.2828		GA20OX3	Gibberellin 20 oxidase 3	GO:0045544,GO:0009686,GO:0016021,GO:0046872,GO:0009826,GO:0009908,GO:0005737,GO:0103056,GO:0103054,GO:0103055,GO:0047927,GO:0016707,GO:0009416,GO:0009739,GO:0010228,GO:0048366,GO:0071396,GO:0009755,GO:1901701	gibberellin 20-oxidase activity|gibberellin biosynthetic process|integral component of membrane|metal ion binding|unidimensional cell growth|flower development|cytoplasm|gibberellin A53, 2-oxoglutarate:oxygen oxidoreductase activity|gibberellin A12, 2-oxoglutarate:oxygen oxidoreductase activity (gibberellin A15-forming)|gibberelli A15, 2-oxoglutarate:oxygen oxidoreductase activity|gibberellin-44 …
ZS11A02G006620	18.4661	30.5349	6.39736	0.204064	-2.29291	2.06419e-05	0.000136954	Down	0.223347	0.107091	0.3931	1.11888	1.31867	1.09218	106379237	GIS2	Zinc finger protein GIS2	GO:0010090,GO:0003700,GO:0005634,GO:0046872,GO:0009739,GO:0006355,GO:0009735,GO:0071396,GO:0009755,GO:1901701	trichome morphogenesis|DNA-binding transcription factor activity|nucleus|metal ion binding|response to gibberellin|regulation of DNA-templated transcription|response to cytokinin|cellular response to lipid|hormone-mediated signaling pathway|cellular response to oxygen-containing compound
ZS11A02G006690	64.8612	35.2054	94.5169	2.69541	1.4305	1.03141e-07	9.85552e-07	Up	4.80246	4.3922	3.60016	1.79603	1.18144	1.88454		ROSY1	MD-2-related lipid-recognition protein ROSY1	GO:0032366,GO:0032934	intracellular sterol transport|sterol binding
ZS11A02G006780	78.0749	125.571	30.5785	0.243855	-2.03591	7.97591e-14	1.43463e-12	Down	1.08389	0.50816	0.650029	3.4389	2.63088	3.32412	106422690	GIR1	Protein GL2-INTERACTING REPRESSOR 1	GO:0080147,GO:0005515,GO:0005634,GO:0045892	root hair cell development|protein binding|nucleus|negative regulation of DNA-templated transcription
ZS11A02G007010	2.73171	5.46343	0	0.0345077	-4.85694	0.00254366	0.0103918	Down	0	0	0	0.0568921	0.134102	0.0658186		DREB2A	Dehydration-responsive element-binding protein 2A	GO:0003700,GO:0005634,GO:0006355,GO:0003677,GO:0001067,GO:0005515,GO:1903508,GO:0010286,GO:0006952,GO:0009873,GO:0010224,GO:0042542,GO:0009414,GO:0009555,GO:0071456	DNA-binding transcription factor activity|nucleus|regulation of DNA-templated transcription|DNA binding|transcription regulatory region nucleic acid binding|protein binding|positive regulation of nucleic acid-templated transcription|heat acclimation|defense response|ethylene-activated signaling pathway|response to UV-B|response to hydrogen peroxide|response to water deprivation|pollen development…
ZS11A02G007150	24.3135	6.1692	42.4578	6.92608	2.79204	1.86738e-08	1.96597e-07	Up	0.461077	0.702252	0.588746	0.101903	0.0400333	0.117892	106422746	IP5P10	Type I inositol polyphosphate 5-phosphatase 10	GO:0004445,GO:0046856,GO:0000775,GO:0046855,GO:0034485,GO:0016021,GO:0004439,GO:0003682,GO:0003677,GO:0004527,GO:0004519,GO:0048766,GO:0009932,GO:0090305	inositol-polyphosphate 5-phosphatase activity|phosphatidylinositol dephosphorylation|chromosome, centromeric region|inositol phosphate dephosphorylation|phosphatidylinositol-3,4,5-trisphosphate 5-phosphatase activity|integral component of membrane|phosphatidylinositol-4,5-bisphosphate 5-phosphatase activity|chromatin binding|DNA binding|exonuclease activity|endonuclease activity|root hair initiat…
ZS11A02G007390	20.234	10.4134	30.0546	2.90015	1.53613	0.000925111	0.00425863	Up	0.728816	0.676367	0.744822	0.242914	0.185077	0.332124		AMC9	Metacaspase-9	GO:0048046,GO:0008234,GO:0070897,GO:0006508	apoplast|cysteine-type peptidase activity|transcription preinitiation complex assembly|proteolysis
ZS11A02G007500	13.054	19.8375	6.27057	0.313013	-1.67571	0.0061325	0.0221897	Down	0.0320803	0.123056	0.150567	0.271197	0.315678	0.400901			Malate synthase, glyoxysomal	GO:0009514,GO:0004474,GO:0006097,GO:0006099	glyoxysome|malate synthase activity|glyoxylate cycle|tricarboxylic acid cycle
ZS11A02G007620	65.8691	99.3612	32.3769	0.327702	-1.60954	5.82903e-10	7.32077e-09	Down	0.797458	0.903782	0.680515	2.33795	2.54439	2.57348		RABC2A	Ras-related protein RABC2a	GO:0003924,GO:0006886,GO:0005777,GO:0005525,GO:0005886,GO:0016192,GO:0030742,GO:0080115	GTPase activity|intracellular protein transport|peroxisome|GTP binding|plasma membrane|vesicle-mediated transport|GTP-dependent protein binding|myosin XI tail binding
ZS11A02G007680	42.9865	65.5097	20.4633	0.317118	-1.65691	2.87522e-06	2.20043e-05	Down	0.294818	0.534029	0.192182	0.938459	1.28937	1.1035	106360591	HIPP06	Heavy metal-associated isoprenylated plant protein 6	GO:0046872,GO:0071456,GO:0005886	metal ion binding|cellular response to hypoxia|plasma membrane
ZS11A02G007710	12.293	3.44358	21.1424	6.02879	2.59187	0.000106095	0.000608537	Up	0.899932	0.655886	0.760282	0.169061	0.177111	0.0391174		LLP	Lectin-like protein	GO:0030246,GO:0050896,GO:0048046,GO:0004675,GO:0005886,GO:0005829,GO:0005634,GO:0044419,GO:0023052,GO:0007154,GO:0050794,GO:0016310	carbohydrate binding|response to stimulus|apoplast|transmembrane receptor protein serine/threonine kinase activity|plasma membrane|cytosol|nucleus|biological process involved in interspecies interaction between organisms|signaling|cell communication|regulation of cellular process|phosphorylation
ZS11A02G007760	58.0567	30.6629	85.4506	2.80414	1.48756	1.7008e-07	1.57672e-06	Up	1.04818	1.2342	1.16762	0.286643	0.456966	0.519054	106360585	LAC11	Laccase-11	GO:0052716,GO:0046274,GO:0048046,GO:0005507,GO:0016021,GO:0045330,GO:0009809,GO:0030599,GO:0042545,GO:0045490	hydroquinone:oxygen oxidoreductase activity|lignin catabolic process|apoplast|copper ion binding|integral component of membrane|aspartyl esterase activity|lignin biosynthetic process|pectinesterase activity|cell wall modification|pectin catabolic process
ZS11A02G007810	31.1803	20.4004	41.9603	2.06924	1.0491	0.00669902	0.0239206	Up	1.38951	1.47734	0.992417	0.397225	0.891725	0.623675		FLA11	Fasciclin-like arabinogalactan protein 11	GO:0031225,GO:0009834,GO:0005886,GO:0016021	anchored component of membrane|plant-type secondary cell wall biogenesis|plasma membrane|integral component of membrane
ZS11A02G007900	66.6697	37.78	95.5595	2.53102	1.33972	4.8467e-07	4.20149e-06	Up	1.1191	1.1655	1.21428	0.339089	0.627581	0.444598		HCT	Hydroxycinnamoyltransferase
ZS11A02G007930	1017.87	1702.63	333.107	0.196047	-2.35073	2.63186e-231	1.76158e-228	Down	3.65103	3.68285	3.33336	18.6295	18.9057	18.0995		APRR7	Two-component response regulator-like APRR7	GO:0009736,GO:0005634,GO:0016301,GO:0048511,GO:0003677,GO:0005739,GO:0005515,GO:0000160,GO:0010017,GO:0045892,GO:0016310	cytokinin-activated signaling pathway|nucleus|kinase activity|rhythmic process|DNA binding|mitochondrion|protein binding|phosphorelay signal transduction system|red or far-red light signaling pathway|negative regulation of DNA-templated transcription|phosphorylation
ZS11A02G008660	7.13735	1.58793	12.6868	7.99349	2.99883	0.00192352	0.00813823	Up	0.088216	0.211491	0.0414037	0.0165722	0.0173613	0.00958623		LCKB2	Sphingoid long-chain bases kinase 2, mitochondrial	GO:0017050,GO:0008654,GO:0042721,GO:0005524,GO:0016310,GO:0045039,GO:0004143,GO:0006671,GO:0009409	D-erythro-sphingosine kinase activity|phospholipid biosynthetic process|TIM22 mitochondrial import inner membrane insertion complex|ATP binding|phosphorylation|protein insertion into mitochondrial inner membrane|diacylglycerol kinase activity|phytosphingosine metabolic process|response to cold
ZS11A02G009050	1289.35	2014.09	564.615	0.279989	-1.83656	7.59306e-200	3.89182e-197	Down	5.42911	5.26078	5.56016	20.114	19.3033	19.7444		AGO9	Protein argonaute 9	GO:0051607,GO:1990904,GO:0003676,GO:0005737,GO:0031047,GO:0004521,GO:0005634,GO:0045182,GO:0009055,GO:0016441,GO:0090502,GO:1904159,GO:0009554,GO:0048481,GO:0010529,GO:0006417,GO:0006413,GO:0022900	defense response to virus|ribonucleoprotein complex|nucleic acid binding|cytoplasm|gene silencing by RNA|endoribonuclease activity|nucleus|translation regulator activity|electron transfer activity|post-transcriptional gene silencing|RNA phosphodiester bond hydrolysis, endonucleolytic|megasporocyte differentiation|megasporogenesis|plant ovule development|negative regulation of transposition|regula…
ZS11A02G009170	18.1118	6.85965	29.364	4.20383	2.0717	0.000299147	0.00155898	Up	0.894355	0.796399	1.16184	0.480039	0.062862	0.138839				GO:0006979,GO:0005634	response to oxidative stress|nucleus
ZS11A02G009290	129.819	200.086	59.5507	0.299011	-1.74173	6.13904e-17	1.38598e-15	Down	1.13581	2.03635	1.30375	5.26477	5.49116	4.58824	106384754	CAF1-11	Probable CCR4-associated factor 1 homolog 11	GO:0004535,GO:0030014,GO:0090503,GO:0006402,GO:0005634,GO:0000932,GO:0003676,GO:0005515,GO:0046872,GO:0016740,GO:0061157,GO:0042742,GO:0002213,GO:0009611	poly(A)-specific ribonuclease activity|CCR4-NOT complex|RNA phosphodiester bond hydrolysis, exonucleolytic|mRNA catabolic process|nucleus|P-body|nucleic acid binding|protein binding|metal ion binding|transferase activity|mRNA destabilization|defense response to bacterium|defense response to insect|response to wounding	bna03018	RNA degradation
ZS11A02G009360	3.56375	0.301372	6.82613	19.6789	4.29858	0.0051812	0.0192085	Up	0.0601669	0.31734	0.247092	0.0282574	0	0	106416506
ZS11A02G009390	67.9501	134.036	1.86443	0.0127423	-6.29423	3.56191e-20	9.88525e-19	Down	0	0.0294809	0.144287	4.64906	4.80992	3.34069	106416489			GO:0031225,GO:0016021	anchored component of membrane|integral component of membrane
ZS11A02G009700	16.4029	29.4294	3.37649	0.115212	-3.11764	2.77708e-06	2.12905e-05	Down	0.0297796	0.171346	0.104827	1.28671	0.498165	0.938463	106409689	RAX2	Transcription factor RAX2	GO:0010597,GO:0000976,GO:0005634,GO:0090506,GO:0005515,GO:0003700,GO:0006355	green leaf volatile biosynthetic process|transcription cis-regulatory region binding|nucleus|axillary shoot meristem initiation|protein binding|DNA-binding transcription factor activity|regulation of DNA-templated transcription
ZS11A02G009740	15.001	22.6554	7.34656	0.319615	-1.64559	0.00703753	0.0249617	Down	0.00983054	0.0942719	0.115348	0.31395	0.164449	0.213652	106410185	At5g60760	P-loop NTPase domain-containing protein LPA1 homolog 1	GO:0010264,GO:0016787	myo-inositol hexakisphosphate biosynthetic process|hydrolase activity
ZS11A02G010030	4.32067	8.64135	0	0.0218018	-5.51941	0.000145473	0.00081157	Down	0	0	0	0.203022	0.212689	0.164414	106416811	At5g60130	B3 domain-containing protein At5g60130	GO:0005634,GO:0003677	nucleus|DNA binding
ZS11A02G010350	8.85367	17.3796	0.327769	0.021136	-5.56416	2.46048e-05	0.00016079	Down	0.0146822	0	0	0.220655	0.332295	0.239322		RIBA3	Monofunctional riboflavin biosynthesis protein RIBA 3, chloroplastic	GO:0003935,GO:0009231,GO:0009507,GO:0008686,GO:0005525,GO:1990904,GO:0005840,GO:0046872,GO:0006412,GO:0019843,GO:0003729,GO:0003735	GTP cyclohydrolase II activity|riboflavin biosynthetic process|chloroplast|3,4-dihydroxy-2-butanone-4-phosphate synthase activity|GTP binding|ribonucleoprotein complex|ribosome|metal ion binding|translation|rRNA binding|mRNA binding|structural constituent of ribosome
ZS11A02G010680	2.80923	5.61845	0	0.0333834	-4.90473	0.00241749	0.00993702	Down	0	0	0	0.134363	0.0844565	0.031089				GO:0016757,GO:0016021,GO:0005802,GO:0005768	glycosyltransferase activity|integral component of membrane|trans-Golgi network|endosome
ZS11A02G011100	15.4412	3.83012	27.0523	7.01723	2.8109	6.02231e-06	4.37639e-05	Up	0.729498	0.603075	0.737902	0.165397	0.0247532	0.109342	106417473	PER67	Peroxidase 67	GO:0140825,GO:0042744,GO:0005576,GO:0005773,GO:0009519,GO:0006979,GO:0009531,GO:0098869,GO:0020037,GO:0046872,GO:0016021,GO:0042742	lactoperoxidase activity|hydrogen peroxide catabolic process|extracellular region|vacuole|middle lamella|response to oxidative stress|secondary cell wall|cellular oxidant detoxification|heme binding|metal ion binding|integral component of membrane|defense response to bacterium	bna00940	Phenylpropanoid biosynthesis
ZS11A02G011180	61.1795	99.1155	23.2436	0.230049	-2.11999	7.85497e-12	1.19907e-10	Down	0.154498	0.156874	0.330573	1.11827	0.840634	0.839445		At5g58300	Probable inactive receptor kinase At5g58300	GO:0080030,GO:0009694,GO:0005737,GO:0080032,GO:0009696,GO:0080031,GO:0016021,GO:0051723,GO:0106372,GO:0015996,GO:0035560,GO:0042803,GO:0033304,GO:0010150,GO:0009820,GO:0070988,GO:0031408	methyl indole-3-acetate esterase activity|jasmonic acid metabolic process|cytoplasm|methyl jasmonate esterase activity|salicylic acid metabolic process|methyl salicylate esterase activity|integral component of membrane|protein methylesterase activity|primary fluorescent dioxobilin-type chlorophyll catabolite methylesterase activity|chlorophyll catabolic process|pheophorbidase activity|protein hom…
ZS11A02G011300	30.2452	45.3969	15.0935	0.334964	-1.57792	0.000159391	0.000881266	Down	0.199301	0.0707865	0.0692896	0.353606	0.334125	0.352938		At5g58090	Glucan endo-1,3-beta-glucosidase 6	GO:0042973,GO:0005975	glucan endo-1,3-beta-D-glucosidase activity|carbohydrate metabolic process
ZS11A02G011520	173.438	335.87	11.0067	0.0333486	-4.90623	9.22587e-66	1.10503e-63	Down	0.21731	0.393633	0.198321	8.91322	8.48227	7.79283		At5g57720	B3 domain-containing protein At5g57720	GO:0005634,GO:0003677	nucleus|DNA binding
ZS11A02G011570	119.402	222.614	16.1897	0.0719866	-3.79613	1.27009e-08	1.36933e-07	Down	0.272506	0.0653314	0.499608	3.82348	3.80442	4.14577	106387960	COL5	Zinc finger protein CONSTANS-LIKE 5	GO:0009909,GO:0008270,GO:0005634,GO:0000976,GO:0006355,GO:0003700	regulation of flower development|zinc ion binding|nucleus|transcription cis-regulatory region binding|regulation of DNA-templated transcription|DNA-binding transcription factor activity
ZS11A02G011830	2.59059	0	5.18117	29.0263	4.85929	0.00313604	0.0124455	Up	0.0300222	0.100766	0.105681	0	0	0	106388970	CYP81F2	Cytochrome P450 81F2	GO:0016705,GO:0042343,GO:0016020,GO:0004497,GO:0005783,GO:0005506,GO:0020037,GO:0052544,GO:0019758,GO:0016144,GO:0002213,GO:0009682,GO:0071456,GO:0050832,GO:0042435	oxidoreductase activity, acting on paired donors, with incorporation or reduction of molecular oxygen|indole glucosinolate metabolic process|membrane|monooxygenase activity|endoplasmic reticulum|iron ion binding|heme binding|defense response by callose deposition in cell wall|glycosinolate biosynthetic process|S-glycoside biosynthetic process|defense response to insect|induced systemic resistance…
ZS11A02G011990	45.726	71.5392	19.9128	0.279492	-1.83912	6.34126e-09	7.07677e-08	Down	0.315482	0.363045	0.277631	1.22978	1.1952	1.07991	106389384	CKX3	Cytokinin dehydrogenase 3	GO:0019139,GO:0009690,GO:0005773,GO:0005615,GO:0071949,GO:0016021,GO:0005783,GO:0042447,GO:0008131	cytokinin dehydrogenase activity|cytokinin metabolic process|vacuole|extracellular space|FAD binding|integral component of membrane|endoplasmic reticulum|hormone catabolic process|primary amine oxidase activity	bna00908	Zeatin biosynthesis
ZS11A02G012470	30.218	48.1511	12.2848	0.258419	-1.95222	4.56502e-06	3.39102e-05	Down	0.180041	0.161863	0.0792202	0.71873	0.365403	0.599169		OPT1	Oligopeptide transporter 1	GO:0035673,GO:0035672,GO:0016021,GO:0031226,GO:0015031	oligopeptide transmembrane transporter activity|oligopeptide transmembrane transport|integral component of membrane|intrinsic component of plasma membrane|protein transport
ZS11A02G012570	4.59731	9.19462	0	0.0204536	-5.6115	0.000101983	0.00058696	Down	0	0	0	0.195016	0.157155	0.10413	106418389	FLA1	Fasciclin-like arabinogalactan protein 1	GO:0031225,GO:0048364,GO:0102953,GO:0103068,GO:0048367,GO:0005886,GO:0048046,GO:0099503,GO:0090376,GO:0007155,GO:0009739,GO:0009536,GO:0009651,GO:0009737,GO:0009735,GO:0016021,GO:0009733	anchored component of membrane|root development|hypoglycin A gamma-glutamyl transpeptidase activity|leukotriene C4 gamma-glutamyl transferase activity|shoot system development|plasma membrane|apoplast|secretory vesicle|seed trichome differentiation|cell adhesion|response to gibberellin|plastid|response to salt stress|response to abscisic acid|response to cytokinin|integral component of membrane|r…
ZS11A02G012580	71.783	141.566	1.99955	0.0143998	-6.11781	1.44755e-22	4.63191e-21	Down	0.0589243	0.0376711	0.0230465	3.22861	2.78318	2.6253		At5g55720	Putative pectate lyase 21	GO:0030570,GO:0045490,GO:0016021,GO:0046872	pectate lyase activity|pectin catabolic process|integral component of membrane|metal ion binding
ZS11A02G013500	34.5316	48.1766	20.8866	0.432086	-1.21061	0.00087029	0.00403072	Down	0.269146	0.536059	0.510147	1.16681	0.896401	1.03491	106390145			GO:0016021,GO:0016740	integral component of membrane|transferase activity
ZS11A02G013620	245.946	129.756	362.137	2.80068	1.48578	6.91636e-27	2.74593e-25	Up	4.79874	4.89423	4.91517	1.51909	1.761	2.05995		At1g02270	Uncharacterized calcium-binding protein At1g02270	GO:0005509,GO:0090503,GO:0016021,GO:0000175,GO:0004519	calcium ion binding|RNA phosphodiester bond hydrolysis, exonucleolytic|integral component of membrane|3'-5'-exoribonuclease activity|endonuclease activity
ZS11A02G013680	79.4669	119.517	39.4164	0.330659	-1.59658	2.353e-11	3.41852e-10	Down	0.497163	0.512522	0.481266	1.40096	1.45543	1.75583		At5g53970	Probable aminotransferase TAT2	GO:0008483,GO:0006520,GO:0005829,GO:0030170,GO:0016021,GO:0010189,GO:0016054,GO:0019439,GO:1901361,GO:1901565,GO:1901566	transaminase activity|cellular amino acid metabolic process|cytosol|pyridoxal phosphate binding|integral component of membrane|vitamin E biosynthetic process|organic acid catabolic process|aromatic compound catabolic process|organic cyclic compound catabolic process|organonitrogen compound catabolic process|organonitrogen compound biosynthetic process
ZS11A02G013690	171.002	278.819	63.1848	0.226388	-2.14313	2.29033e-34	1.22466e-32	Down	1.34199	1.28693	1.40241	6.06629	5.34409	6.74467		NAC098	Protein CUP-SHAPED COTYLEDON 2	GO:0006355,GO:0003677,GO:0005634,GO:0001067,GO:0005515,GO:0003700,GO:0090709,GO:0010072,GO:0090691,GO:0010346,GO:0048366,GO:0001763	regulation of DNA-templated transcription|DNA binding|nucleus|transcription regulatory region nucleic acid binding|protein binding|DNA-binding transcription factor activity|regulation of timing of plant organ formation|primary shoot apical meristem specification|formation of plant organ boundary|shoot axis formation|leaf development|morphogenesis of a branching structure
ZS11A02G013740	283.952	395.897	172.006	0.432668	-1.20867	2.34775e-19	6.18096e-18	Down	2.67128	2.71787	3.13438	7.2979	7.06838	5.66403		RSS3	Protein RICE SALT SENSITIVE 3	GO:0003677,GO:0006355,GO:0016301,GO:0016310	DNA binding|regulation of DNA-templated transcription|kinase activity|phosphorylation
ZS11A02G014040	208.901	349.259	68.5434	0.197033	-2.34349	4.83585e-45	3.68308e-43	Down	0.936442	1.40896	1.02301	6.21786	5.9102	5.38632		WSD11	Wax ester synthase/diacylglycerol acyltransferase 11	GO:0004144,GO:0019432,GO:0005886,GO:0016021,GO:0047196,GO:0005783,GO:0102966,GO:0042175,GO:0031984,GO:0031090,GO:0044281,GO:0090407,GO:0005794,GO:1901362,GO:0018130,GO:0019438,GO:0006796,GO:1901566,GO:0015980,GO:0048608,GO:0044271,GO:1901135,GO:0072527,GO:0090697,GO:0071695,GO:0006139,GO:0048827,GO:0044272,GO:0006081,GO:0072524,GO:0042726,GO:0046501,GO:0072521,GO:1901575,GO:0043606,GO:0008299,GO:…	diacylglycerol O-acyltransferase activity|triglyceride biosynthetic process|plasma membrane|integral component of membrane|long-chain-alcohol O-fatty-acyltransferase activity|endoplasmic reticulum|arachidoyl-CoA:1-dodecanol O-acyltransferase activity|nuclear outer membrane-endoplasmic reticulum membrane network|organelle subcompartment|organelle membrane|small molecule metabolic process|organopho…
ZS11A02G014750	599.54	1065.22	133.861	0.125818	-2.99059	4.83137e-186	2.27166e-183	Down	2.19564	2.64892	2.36852	19.9916	19.3057	19.28		ADF12	Actin-depolymerizing factor 12	GO:0030042,GO:0051015,GO:0015629,GO:0008270,GO:0005737,GO:0003676	actin filament depolymerization|actin filament binding|actin cytoskeleton|zinc ion binding|cytoplasm|nucleic acid binding
ZS11A02G014770	1903.09	2541.71	1264.47	0.497511	-1.0072	1.32531e-99	2.72206e-97	Down	17.4125	17.1873	17.0601	34.9432	36.1578	34.8674	106415107	LTI65	Low-temperature-induced 65 kDa protein	GO:0009737,GO:0010150,GO:0009414,GO:0009651,GO:0097306,GO:0009409,GO:0071396,GO:0009755	response to abscisic acid|leaf senescence|response to water deprivation|response to salt stress|cellular response to alcohol|response to cold|cellular response to lipid|hormone-mediated signaling pathway
ZS11A02G015380	3009.8	4454.64	1564.95	0.351311	-1.50918	5.36065e-288	4.62096e-285	Down	23.6607	25.9099	25.1484	72.0971	71.6238	73.3326		LOX2	Lipoxygenase 2, chloroplastic	GO:0031408,GO:0016702,GO:0009507,GO:0034440,GO:0009532,GO:0006633,GO:0046872,GO:0055035,GO:1901149,GO:0003729,GO:0005829,GO:0005515,GO:0080027,GO:0009695,GO:0010597,GO:0009753,GO:0009620,GO:0009611,GO:0009617	oxylipin biosynthetic process|oxidoreductase activity, acting on single donors with incorporation of molecular oxygen, incorporation of two atoms of oxygen|chloroplast|lipid oxidation|plastid stroma|fatty acid biosynthetic process|metal ion binding|plastid thylakoid membrane|salicylic acid binding|mRNA binding|cytosol|protein binding|response to herbivore|jasmonic acid biosynthetic process|green …
ZS11A02G015400	2942.03	4612.49	1271.58	0.275521	-1.85977	0	0	Down	23.9852	23.6755	23.9522	90.2214	89.0539	85.8347	106406355	LOX2	Lipoxygenase 2, chloroplastic	GO:0016702,GO:0031408,GO:0006629,GO:0072330,GO:0046872	oxidoreductase activity, acting on single donors with incorporation of molecular oxygen, incorporation of two atoms of oxygen|oxylipin biosynthetic process|lipid metabolic process|monocarboxylic acid biosynthetic process|metal ion binding	bna00591,bna00592	Linoleic acid metabolism|alpha-Linolenic acid metabolism
ZS11A02G015620	212.471	319.811	105.131	0.327748	-1.60934	3.06071e-27	1.2385e-25	Down	1.78325	2.11902	2.29709	6.11742	6.77109	6.3611	106375964
ZS11A02G016250	231.792	135.146	328.438	2.43223	1.28228	3.87256e-21	1.13509e-19	Up	6.87138	7.4761	6.65721	2.84225	3.12233	2.85435	106381335	ZFP4	Zinc finger protein 4	GO:0003700,GO:0006355,GO:0005634,GO:0000976,GO:0046872,GO:0019757,GO:0016143,GO:0009788,GO:0009738,GO:1901564	DNA-binding transcription factor activity|regulation of DNA-templated transcription|nucleus|transcription cis-regulatory region binding|metal ion binding|glycosinolate metabolic process|S-glycoside metabolic process|negative regulation of abscisic acid-activated signaling pathway|abscisic acid-activated signaling pathway|organonitrogen compound metabolic process
ZS11A02G016310	3305.75	2037.88	4573.63	2.24428	1.16625	5.56364e-218	3.36736e-215	Up	84.4369	87.7216	84.9432	39.2827	39.0628	38.5611	111197712	GLN1-2	Glutamine synthetase cytosolic isozyme 1-2	GO:0004356,GO:0006542,GO:0005737,GO:0009506,GO:0005524,GO:0009505,GO:0048046,GO:0005840,GO:0003729,GO:1901149,GO:0010150,GO:0043231,GO:0005507,GO:0005515,GO:0031967,GO:0005886,GO:0042128	glutamate-ammonia ligase activity|glutamine biosynthetic process|cytoplasm|plasmodesma|ATP binding|plant-type cell wall|apoplast|ribosome|mRNA binding|salicylic acid binding|leaf senescence|intracellular membrane-bounded organelle|copper ion binding|protein binding|organelle envelope|plasma membrane|nitrate assimilation	bna00220,bna00250,bna00630,bna00910	Arginine biosynthesis|Alanine, aspartate and glutamate metabolism|Glyoxylate and dicarboxylate metabolism|Nitrogen metabolism
ZS11A02G016570	22.3327	7.36854	37.2968	5.02298	2.32854	6.43263e-06	4.6508e-05	Up	0.326093	0.554356	0.800035	0.0835361	0.175027	0.0805359	106433021	LRK10L-2.7	LEAF RUST 10 DISEASE-RESISTANCE LOCUS RECEPTOR-LIKE PROTEIN KINASE-like 2.7	GO:0030247,GO:0006468,GO:0016020,GO:0004672,GO:0005524	polysaccharide binding|protein phosphorylation|membrane|protein kinase activity|ATP binding
ZS11A02G016690	130.079	177.997	82.1605	0.461653	-1.11512	1.62662e-08	1.72785e-07	Down	0.796452	1.36478	1.10305	2.55092	2.45397	2.21338	106391840	PMI2	Mannose-6-phosphate isomerase 2	GO:0004476,GO:0009298,GO:0005829,GO:0008270,GO:0005975,GO:0033591,GO:0046680,GO:0010043,GO:0046686,GO:0009646,GO:0009744,GO:1901336,GO:0032025,GO:0042364,GO:0009793,GO:0046394	mannose-6-phosphate isomerase activity|GDP-mannose biosynthetic process|cytosol|zinc ion binding|carbohydrate metabolic process|response to L-ascorbic acid|response to DDT|response to zinc ion|response to cadmium ion|response to absence of light|response to sucrose|lactone biosynthetic process|response to cobalt ion|water-soluble vitamin biosynthetic process|embryo development ending in seed dorm…	bna00051,bna00520	Fructose and mannose metabolism|Amino sugar and nucleotide sugar metabolism
ZS11A02G016880	4.76254	9.52507	0	0.0198776	-5.65271	8.71005e-05	0.000510131	Down	0	0	0	0.135746	0.182841	0.291655	106419569	TCP1	Transcription factor TCP1	GO:0003700,GO:0006355,GO:0005634,GO:0043565,GO:2000032,GO:0009908	DNA-binding transcription factor activity|regulation of DNA-templated transcription|nucleus|sequence-specific DNA binding|regulation of secondary shoot formation|flower development
ZS11A02G016950	145.989	203.884	88.094	0.430155	-1.21707	1.56766e-10	2.10561e-09	Down	0.986013	1.3508	1.43792	3.17541	3.32661	2.41848	106392006	At1g67360	REF/SRPP-like protein At1g67360	GO:0080186,GO:0005811,GO:0003746,GO:1902584,GO:0005783,GO:0009555,GO:0034389,GO:0045927,GO:0000325,GO:0006414,GO:0016021,GO:0071456	developmental vegetative growth|lipid droplet|translation elongation factor activity|positive regulation of response to water deprivation|endoplasmic reticulum|pollen development|lipid droplet organization|positive regulation of growth|plant-type vacuole|translational elongation|integral component of membrane|cellular response to hypoxia
ZS11A02G017560	75.8994	123.766	28.0327	0.228719	-2.12835	3.9024e-15	7.74179e-14	Down	0.304582	0.292085	0.168181	1.17803	1.33109	0.93454	106392360	At1g56130	Probable LRR receptor-like serine/threonine-protein kinase At1g56130	GO:0004674,GO:0006468,GO:0016021,GO:0005886,GO:0005524,GO:0106310,GO:0005515	protein serine/threonine kinase activity|protein phosphorylation|integral component of membrane|plasma membrane|ATP binding|protein serine kinase activity|protein binding
ZS11A02G017610	19.954	29.8041	10.1038	0.339632	-1.55796	0.0013098	0.00578648	Down	0.134928	0.118609	0.0923531	0.411898	0.409382	0.219935	106419750	At1g68170	WAT1-related protein At1g68170
ZS11A02G017700	14.2203	4.81327	23.6272	4.87559	2.28558	0.000153707	0.000853241	Up	0.617171	0.364214	0.724165	0.111482	0.140149	0.103179	106419836			GO:0046777,GO:0004674,GO:0016021,GO:0016787	protein autophosphorylation|protein serine/threonine kinase activity|integral component of membrane|hydrolase activity
ZS11A02G017870	4.34106	8.2946	0.387518	0.0442197	-4.49917	0.00216783	0.00903018	Down	0	0	0.0129902	0.145584	0.0435761	0.0962439		IPT1	Adenylate isopentenyltransferase 1, chloroplastic
ZS11A02G017880	1.97141	3.94281	0	0.048019	-4.38025	0.0122279	0.0399336	Down	0	0	0	0.0528982	0.138542	0.152995	106420240	IPT1	Adenylate isopentenyltransferase 1, chloroplastic	GO:0009824,GO:0008033,GO:0005739,GO:0052381,GO:0052622,GO:0052623,GO:0080117,GO:0009536,GO:0009451,GO:0005524,GO:0009691	AMP dimethylallyltransferase activity|tRNA processing|mitochondrion|tRNA dimethylallyltransferase activity|ATP dimethylallyltransferase activity|ADP dimethylallyltransferase activity|secondary growth|plastid|RNA modification|ATP binding|cytokinin biosynthetic process	bna00908	Zeatin biosynthesis
ZS11A02G017900	183.714	81.6267	285.802	3.50649	1.81003	6.41138e-31	3.01956e-29	Up	6.55151	6.62933	6.46793	1.76127	2.00074	1.96397		JAG	Zinc finger protein JAGGED	GO:0003700,GO:0006355,GO:0005634,GO:0005515,GO:0046872,GO:0010093,GO:0048440,GO:0048443,GO:0009965,GO:0010158,GO:0009909,GO:0008285	DNA-binding transcription factor activity|regulation of DNA-templated transcription|nucleus|protein binding|metal ion binding|specification of floral organ identity|carpel development|stamen development|leaf morphogenesis|abaxial cell fate specification|regulation of flower development|negative regulation of cell population proliferation
ZS11A02G017950	19.9022	33.1039	6.70052	0.204344	-2.29092	9.3538e-06	6.58539e-05	Down	0.169327	0.126295	0.0883033	0.530164	0.851625	0.552013		COL6	Zinc finger protein CONSTANS-LIKE 6	GO:0008270,GO:0005634,GO:0006355,GO:0000976,GO:0016021,GO:0003700,GO:0005515	zinc ion binding|nucleus|regulation of DNA-templated transcription|transcription cis-regulatory region binding|integral component of membrane|DNA-binding transcription factor activity|protein binding
ZS11A02G018080	129.761	175.529	83.9932	0.479063	-1.06171	4.31888e-09	4.92315e-08	Down	1.30604	1.65324	1.4916	3.04238	3.1187	3.33051	106393280	CXE6	Probable carboxylesterase 6	GO:0016787,GO:0071456,GO:0016829	hydrolase activity|cellular response to hypoxia|lyase activity
ZS11A02G018130	32.2511	19.1944	45.3077	2.34215	1.22783	0.00149805	0.00651563	Up	0.431698	0.57554	0.444765	0.306593	0.20722	0.114419	106420320	PHO1-H1	Phosphate transporter PHO1 homolog 1	GO:0006817,GO:0000822,GO:0005794,GO:0016021,GO:0015114,GO:0016036,GO:0005886,GO:0008270,GO:0098661	phosphate ion transport|inositol hexakisphosphate binding|Golgi apparatus|integral component of membrane|phosphate ion transmembrane transporter activity|cellular response to phosphate starvation|plasma membrane|zinc ion binding|inorganic anion transmembrane transport
ZS11A02G018250	2.63132	0	5.26265	29.7426	4.89446	0.00394402	0.0151746	Up	0.0152361	0.175331	0.0536323	0	0	0
ZS11A02G018280	15.18	23.9057	6.45422	0.277662	-1.8486	0.00202335	0.00850244	Down	0.452571	0.744004	0.0758615	1.82186	1.08154	1.89694	106420434	SOFL2	Protein SOB FIVE-LIKE 2	GO:0009736,GO:0009505,GO:0005634,GO:0009691,GO:0005737	cytokinin-activated signaling pathway|plant-type cell wall|nucleus|cytokinin biosynthetic process|cytoplasm
ZS11A02G018470	88.1975	168.905	7.48999	0.0450546	-4.47218	2.12365e-11	3.09638e-10	Down	0.0530566	0.288318	0.0622546	2.64131	3.65463	2.97886	106393475	1AP1	Floral homeotic protein APETALA 1-1	GO:0000977,GO:0045944,GO:0005634,GO:0046983,GO:0003700,GO:0000987,GO:0009908,GO:0010022,GO:0030154,GO:0009933	RNA polymerase II transcription regulatory region sequence-specific DNA binding|positive regulation of transcription by RNA polymerase II|nucleus|protein dimerization activity|DNA-binding transcription factor activity|cis-regulatory region sequence-specific DNA binding|flower development|meristem determinacy|cell differentiation|meristem structural organization
ZS11A02G018800	34.8433	19.4209	50.2657	2.57028	1.36193	0.00204993	0.00859953	Up	1.57416	0.97044	0.897144	0.866042	0.199159	0.293247	106394057	EXPA1	Expansin-A1	GO:0009664,GO:0005576,GO:0016020,GO:0009653,GO:0009505,GO:0005739,GO:0010114,GO:0010119,GO:0042545,GO:0009739	plant-type cell wall organization|extracellular region|membrane|anatomical structure morphogenesis|plant-type cell wall|mitochondrion|response to red light|regulation of stomatal movement|cell wall modification|response to gibberellin
ZS11A02G018870	200.917	311.518	90.3157	0.290611	-1.78284	1.18772e-29	5.32069e-28	Down	2.73572	2.87466	2.39042	9.62257	10.2812	8.2544	106420703	ZHD11	Zinc-finger homeodomain protein 11	GO:0005634,GO:0000976,GO:0006355,GO:0003700,GO:0009414,GO:0042803,GO:0046872,GO:1903508,GO:0019757,GO:0016143,GO:1901564	nucleus|transcription cis-regulatory region binding|regulation of DNA-templated transcription|DNA-binding transcription factor activity|response to water deprivation|protein homodimerization activity|metal ion binding|positive regulation of nucleic acid-templated transcription|glycosinolate metabolic process|S-glycoside metabolic process|organonitrogen compound metabolic process
ZS11A02G019050	34.3699	56.6767	12.0631	0.21497	-2.21779	5.69296e-09	6.40225e-08	Down	0.281673	0.360155	0.220336	1.34493	1.40896	1.3774	106394892	HIR2	Hypersensitive-induced response protein 2	GO:0043424,GO:0009705,GO:0005886,GO:0009506,GO:0005739	protein histidine kinase binding|plant-type vacuole membrane|plasma membrane|plasmodesma|mitochondrion
ZS11A02G019070	164.048	247.767	80.3286	0.325288	-1.62021	1.07965e-19	2.9125e-18	Down	1.22841	0.954185	0.82158	3.19614	3.49338	2.76321	106394881	NPF2.13	Protein NRT1/ PTR FAMILY 2.13	GO:0022857,GO:0055085,GO:0016021,GO:0005886,GO:0006857,GO:1902025,GO:0010098,GO:0043562,GO:0009793,GO:0042128,GO:0006817	transmembrane transporter activity|transmembrane transport|integral component of membrane|plasma membrane|oligopeptide transport|nitrate import|suspensor development|cellular response to nitrogen levels|embryo development ending in seed dormancy|nitrate assimilation|phosphate ion transport
ZS11A02G019690	189.062	328.98	49.1432	0.151215	-2.72533	2.80763e-52	2.54354e-50	Down	1.80769	1.95415	1.15695	10.9287	11.255	11.3934	125586982	MLP28	MLP-like protein 28	GO:0006952,GO:0005829,GO:0009507,GO:0005739	defense response|cytosol|chloroplast|mitochondrion
ZS11A02G019750	673.885	259.101	1088.67	4.20722	2.07287	2.27997e-131	7.3285e-129	Up	17.568	18.2524	16.9507	4.18899	4.24739	4.37894	106395026	MLP34	MLP-like protein 34
ZS11A02G019760	9.63281	2.45839	16.8072	6.60653	2.72389	0.00074381	0.00350746	Up	0.225777	0.102559	0.278862	0.0558086	0.0350796	0	106421112	ATHB-X	Homeobox-leucine zipper protein ATHB-X	GO:0000981,GO:0006357,GO:0005634,GO:0043565,GO:0001067,GO:0003690,GO:0005515	DNA-binding transcription factor activity, RNA polymerase II-specific|regulation of transcription by RNA polymerase II|nucleus|sequence-specific DNA binding|transcription regulatory region nucleic acid binding|double-stranded DNA binding|protein binding
ZS11A02G020170	5.41262	10.11	0.715288	0.0681812	-3.87448	0.00215145	0.00897181	Down	0.0134805	0	0.0158175	0.101298	0.145916	0.175787	111213508	SUC1	Sucrose transport protein SUC1	GO:0008515,GO:0015770,GO:0005887,GO:0005985,GO:0005773,GO:0005351,GO:0009506,GO:0009846,GO:0005739,GO:0005634,GO:0015225,GO:0009624,GO:0055085,GO:0048316,GO:0015878	sucrose transmembrane transporter activity|sucrose transport|integral component of plasma membrane|sucrose metabolic process|vacuole|carbohydrate:proton symporter activity|plasmodesma|pollen germination|mitochondrion|nucleus|biotin transmembrane transporter activity|response to nematode|transmembrane transport|seed development|biotin transport
ZS11A02G020260	7.94858	2.25595	13.6412	6.05054	2.59706	0.00308966	0.0122897	Up	0.317692	0.0609314	0.149107	0.0238726	0.037514	0.0276183	106395866	ABCG25	ABC transporter G family member 25	GO:0140359,GO:0055085,GO:0016021,GO:0005886,GO:0080168,GO:0010496,GO:0048581,GO:0005524,GO:0009738,GO:0009409,GO:0015562,GO:0016787,GO:0009408,GO:0140352	ABC-type transporter activity|transmembrane transport|integral component of membrane|plasma membrane|abscisic acid transport|intercellular transport|negative regulation of post-embryonic development|ATP binding|abscisic acid-activated signaling pathway|response to cold|efflux transmembrane transporter activity|hydrolase activity|response to heat|export from cell	bna02010	ABC transporters
ZS11A02G020540	3121.63	4425.43	1817.83	0.41091	-1.28311	1.28791e-248	9.39395e-246	Down	79.7004	80.7479	79.0403	198.481	195.322	201.162		KTI2	Kunitz trypsin inhibitor 2	GO:0004866,GO:0010951,GO:0048046,GO:0080027,GO:0009625,GO:0080092,GO:0009611,GO:0010941	endopeptidase inhibitor activity|negative regulation of endopeptidase activity|apoplast|response to herbivore|response to insect|regulation of pollen tube growth|response to wounding|regulation of cell death
ZS11A02G020570	74.1514	148.303	0	0.00127223	-9.61843	8.52316e-16	1.77362e-14	Down	0	0	0	6.73251	6.87565	7.15203		KTI2	Kunitz trypsin inhibitor 2	GO:0004866,GO:0010951,GO:0048046,GO:0005783,GO:0005515,GO:0080027,GO:0009625,GO:0080092,GO:0009611,GO:0010941,GO:0006952	endopeptidase inhibitor activity|negative regulation of endopeptidase activity|apoplast|endoplasmic reticulum|protein binding|response to herbivore|response to insect|regulation of pollen tube growth|response to wounding|regulation of cell death|defense response
ZS11A02G020690	8.31944	15.937	0.701879	0.0428332	-4.54513	0.000168426	0.000926717	Down	0	0.047357	0.0579444	1.25241	0.388754	0.804955		SWA2	Protein SLOW WALKER 2
ZS11A02G021410	85.7621	131.706	39.8183	0.303391	-1.72075	5.71469e-13	9.64765e-12	Down	5.06253	7.5678	5.41605	22.937	19.0475	18.9311		NUDT21	Nudix hydrolase 21, chloroplastic
ZS11A02G021420	233.204	362.817	103.592	0.285851	-1.80667	4.47271e-34	2.36493e-32	Down	3.74936	4.61741	4.07519	13.6422	16.5831	14.2388		NUDT21	Nudix hydrolase 21, chloroplastic
ZS11A02G021480	14.2978	23.74	4.85561	0.209838	-2.25265	0.000338242	0.00174112	Down	0.0709379	0.122449	0.0166472	0.466423	0.349023	0.23126		DOX2	Alpha-dioxygenase 2	GO:0031408,GO:0004601,GO:0016021,GO:0006979,GO:0006633,GO:0020037,GO:0098869,GO:0051213,GO:0016701,GO:0004666,GO:0046872,GO:0010150,GO:0001676	oxylipin biosynthetic process|peroxidase activity|integral component of membrane|response to oxidative stress|fatty acid biosynthetic process|heme binding|cellular oxidant detoxification|dioxygenase activity|oxidoreductase activity, acting on single donors with incorporation of molecular oxygen|prostaglandin-endoperoxide synthase activity|metal ion binding|leaf senescence|long-chain fatty acid me…
ZS11A02G022490	28.57	8.675	48.4649	5.58748	2.4822	7.89219e-09	8.70681e-08	Up	3.4083	2.50582	2.46616	0.533569	0.503077	0.49383	106422271	BZIP44	bZIP transcription factor 44	GO:0003700,GO:0006355,GO:0005634,GO:0000976,GO:0046982,GO:1903508,GO:0009845	DNA-binding transcription factor activity|regulation of DNA-templated transcription|nucleus|transcription cis-regulatory region binding|protein heterodimerization activity|positive regulation of nucleic acid-templated transcription|seed germination
ZS11A02G022620	14.5039	20.7242	8.28352	0.395925	-1.3367	0.0154735	0.0485168	Down	0.104484	0.150295	0.183896	0.376209	0.479801	0.264927	106422334	SRS5	Protein SHI RELATED SEQUENCE 5	GO:0009851,GO:0003700,GO:0005634,GO:0009734,GO:0003677,GO:0005515,GO:0046872,GO:0006355,GO:1903508,GO:0048653,GO:0009640,GO:0009555	auxin biosynthetic process|DNA-binding transcription factor activity|nucleus|auxin-activated signaling pathway|DNA binding|protein binding|metal ion binding|regulation of DNA-templated transcription|positive regulation of nucleic acid-templated transcription|anther development|photomorphogenesis|pollen development
ZS11A02G022810	170.436	272.517	68.3555	0.248753	-2.00721	2.4967e-31	1.19667e-29	Down	0.749235	0.718493	1.00471	3.48527	3.32354	3.25671	106397351
ZS11A02G023080	2295.69	1493.08	3098.29	2.07446	1.05273	4.72139e-120	1.29765e-117	Up	35.4339	36.9567	37.2118	17.6352	18.5436	17.724	125594030	Bp10	L-ascorbate oxidase homolog	GO:0005507,GO:0009506,GO:0016491,GO:0048046,GO:0099503,GO:0005829,GO:0016021	copper ion binding|plasmodesma|oxidoreductase activity|apoplast|secretory vesicle|cytosol|integral component of membrane
ZS11A02G023240	25.6345	6.73623	44.5327	6.61069	2.7248	5.6372e-09	6.34456e-08	Up	1.09291	1.45706	1.06343	0.200305	0.183613	0.1738				GO:0016021	integral component of membrane
ZS11A02G023350	15.8578	29.8026	1.91298	0.0677739	-3.88313	4.21251e-07	3.68541e-06	Down	0.041967	0.0804901	0	0.591293	0.392317	0.957695	106422551	AHL29	AT-hook motif nuclear-localized protein 29	GO:0003680,GO:0010228,GO:0005634,GO:0006355,GO:0003700,GO:0043621,GO:0042393,GO:0003690,GO:0009640,GO:0048367,GO:0090693,GO:0045824,GO:0006325,GO:0045087	minor groove of adenine-thymine-rich DNA binding|vegetative to reproductive phase transition of meristem|nucleus|regulation of DNA-templated transcription|DNA-binding transcription factor activity|protein self-association|histone binding|double-stranded DNA binding|photomorphogenesis|shoot system development|plant organ senescence|negative regulation of innate immune response|chromatin organizati…
ZS11A02G023410	30.4599	44.2496	16.6702	0.379977	-1.39602	0.000531992	0.00260672	Down	0.357947	0.873753	0.420001	1.74223	1.28083	1.44981	106397633			GO:0009620,GO:0005730,GO:0071456,GO:0016021	response to fungus|nucleolus|cellular response to hypoxia|integral component of membrane
ZS11A02G023450	103.669	55.7399	151.599	2.71255	1.43965	1.18188e-10	1.60402e-09	Up	2.59782	2.98292	2.30619	1.02742	1.24452	0.687175		OPR1	12-oxophytodienoate reductase 1	GO:0010181,GO:0031407,GO:0005739,GO:0016491,GO:0009611,GO:0009695,GO:0009751,GO:0006633,GO:0005515	FMN binding|oxylipin metabolic process|mitochondrion|oxidoreductase activity|response to wounding|jasmonic acid biosynthetic process|response to salicylic acid|fatty acid biosynthetic process|protein binding
ZS11A02G023500	11.9492	0.602743	23.2956	36.4206	5.18668	8.15236e-06	5.79186e-05	Up	0.812302	0.320754	0.560662	0.0448821	0	0	106422604	VTL2	Vacuolar iron transporter homolog 2	GO:0030026,GO:0005384,GO:0016021,GO:0071421,GO:0005774,GO:0005381,GO:0006880,GO:0034755,GO:0010039	cellular manganese ion homeostasis|manganese ion transmembrane transporter activity|integral component of membrane|manganese ion transmembrane transport|vacuolar membrane|iron ion transmembrane transporter activity|intracellular sequestering of iron ion|iron ion transmembrane transport|response to iron ion
ZS11A02G023560	7.10615	2.24014	11.9722	5.28852	2.40286	0.00816109	0.0282805	Up	0.0438935	0.196432	0.29185	0.0412291	0.0287948	0.0317987	106346883	GT-2	Trihelix transcription factor GT-2	GO:0003677	DNA binding
ZS11A02G023890	51.5197	73.9308	29.1087	0.397244	-1.3319	1.02264e-05	7.15021e-05	Down	0.614592	0.642955	0.393349	1.17207	1.68604	1.41668		IGMT1	Indole glucosinolate O-methyltransferase 1	GO:0008171,GO:0032259,GO:0016021,GO:0046983,GO:0019438,GO:0008757	O-methyltransferase activity|methylation|integral component of membrane|protein dimerization activity|aromatic compound biosynthetic process|S-adenosylmethionine-dependent methyltransferase activity
ZS11A02G023930	12.6335	1.92297	23.3441	12.1217	3.59953	4.87257e-06	3.60301e-05	Up	0.818307	0.370568	0.426743	0.064053	0.0223676	0.049402	125587821	IGMT4	Indole glucosinolate O-methyltransferase 4	GO:0008171,GO:0032259,GO:0016021,GO:0046983,GO:0019438,GO:0008757	O-methyltransferase activity|methylation|integral component of membrane|protein dimerization activity|aromatic compound biosynthetic process|S-adenosylmethionine-dependent methyltransferase activity
ZS11A02G024030	133.398	81.8492	184.947	2.26339	1.17849	4.69413e-08	4.70016e-07	Up	2.48584	3.34043	3.084	1.53185	0.841344	1.65176		LAX3	Auxin transporter-like protein 3	GO:0006865,GO:0015171,GO:0016021,GO:0015293,GO:0005886,GO:0009733,GO:0010328,GO:1905039,GO:0009755,GO:0060919,GO:0048829,GO:0010311,GO:0009926	amino acid transport|amino acid transmembrane transporter activity|integral component of membrane|symporter activity|plasma membrane|response to auxin|auxin influx transmembrane transporter activity|carboxylic acid transmembrane transport|hormone-mediated signaling pathway|auxin import into cell|root cap development|lateral root formation|auxin polar transport
ZS11A02G024330	4.23552	0.935727	7.5353	7.86315	2.97511	0.0122802	0.04007	Up	0.148616	0.124704	0.152583	0.0174494	0.0365606	0	111209339	TPPB	Trehalose-phosphate phosphatase B	GO:0004805,GO:0005992	trehalose-phosphatase activity|trehalose biosynthetic process	bna00500	Starch and sucrose metabolism
ZS11A02G024550	26.3175	36.6873	15.9478	0.437173	-1.19372	0.00611592	0.0221414	Down	0.468303	0.26537	0.299721	0.699804	0.544607	1.17971	106422857	GA2OX1	Gibberellin 2-beta-dioxygenase 1	GO:0052634,GO:0045487,GO:0046872,GO:0009416,GO:0009686	C-19 gibberellin 2-beta-dioxygenase activity|gibberellin catabolic process|metal ion binding|response to light stimulus|gibberellin biosynthetic process	bna00904	Diterpenoid biosynthesis
ZS11A02G025260	138.785	192.406	85.1649	0.440647	-1.1823	1.30111e-10	1.75829e-09	Down	0.877616	0.724174	1.04174	1.88832	1.9682	2.24005	106429696	ABC1K3	Protein ACTIVITY OF BC1 COMPLEX KINASE 3, chloroplastic	GO:0006468,GO:0004672,GO:0010287,GO:0005524,GO:1902171,GO:0080177,GO:0010114,GO:0080183,GO:0006995,GO:0005739,GO:0009644,GO:0016021,GO:0009414,GO:0015385,GO:0050821,GO:0005515,GO:0016787,GO:0006885,GO:0035725,GO:1902600	protein phosphorylation|protein kinase activity|plastoglobule|ATP binding|regulation of tocopherol cyclase activity|plastoglobule organization|response to red light|response to photooxidative stress|cellular response to nitrogen starvation|mitochondrion|response to high light intensity|integral component of membrane|response to water deprivation|sodium:proton antiporter activity|protein stabiliza…
ZS11A02G025320	265.162	487.822	42.5019	0.0866559	-3.52856	6.75487e-92	1.22781e-89	Down	0.865294	1.57067	1.55922	16.1973	15.1744	15.4477		ATJ8	Chaperone protein dnaJ 8, chloroplastic	GO:0009570,GO:0009416,GO:0005634	chloroplast stroma|response to light stimulus|nucleus
ZS11A02G025400	46.5165	26.0189	67.0142	2.5771	1.36575	1.64158e-05	0.000110946	Up	0.796805	0.598401	0.563218	0.216416	0.340081	0.219076		NRAMP1	Metal transporter Nramp1	GO:0046873,GO:0030001,GO:0016021,GO:0005886,GO:0012505,GO:0098662,GO:0055071,GO:0055072	metal ion transmembrane transporter activity|metal ion transport|integral component of membrane|plasma membrane|endomembrane system|inorganic cation transmembrane transport|manganese ion homeostasis|iron ion homeostasis
ZS11A02G025440	14.8806	3.02494	26.7362	9.12929	3.1905	5.67962e-06	4.14802e-05	Up	1.12875	0.618534	0.441476	0.0504872	0.0264456	0.175226		NIP6-1	Aquaporin NIP6-1	GO:0015267,GO:0055085,GO:0016021,GO:0005886,GO:0010036,GO:0046715,GO:0015168,GO:0015204,GO:0046713,GO:0015840,GO:0015850,GO:0031669,GO:0005372,GO:0008643,GO:0070887	channel activity|transmembrane transport|integral component of membrane|plasma membrane|response to boron-containing substance|active borate transmembrane transporter activity|glycerol transmembrane transporter activity|urea transmembrane transporter activity|borate transport|urea transport|organic hydroxy compound transport|cellular response to nutrient levels|water transmembrane transporter act…
ZS11A02G026020	44.2775	60.362	28.1931	0.463029	-1.11083	0.000699908	0.00332497	Down	0.661231	0.437311	0.856126	1.54203	1.12184	1.61053	106390491			GO:0006979,GO:0004177,GO:0016021,GO:0008270,GO:0006396,GO:0006508	response to oxidative stress|aminopeptidase activity|integral component of membrane|zinc ion binding|RNA processing|proteolysis
ZS11A02G026170	274.048	389.196	158.9	0.40859	-1.29127	4.09149e-22	1.2741e-20	Down	2.84108	2.15393	2.19914	6.39911	5.81094	5.77057	125604824	CYP89A2	Cytochrome P450 89A2	GO:0016705,GO:0016020,GO:0004497,GO:0005506,GO:0020037,GO:0005783	oxidoreductase activity, acting on paired donors, with incorporation or reduction of molecular oxygen|membrane|monooxygenase activity|iron ion binding|heme binding|endoplasmic reticulum
ZS11A02G026210	257.362	343.711	171.014	0.497034	-1.00858	2.34534e-15	4.7502e-14	Down	2.28457	2.33428	2.45724	4.59834	5.0983	4.8174	106390364	SIGA	RNA polymerase sigma factor sigA	GO:0071482,GO:0016987,GO:0009536,GO:0003677,GO:2000142,GO:0006352,GO:0005515,GO:0008270,GO:0080005,GO:0071461	cellular response to light stimulus|sigma factor activity|plastid|DNA binding|regulation of DNA-templated transcription initiation|DNA-templated transcription initiation|protein binding|zinc ion binding|photosystem stoichiometry adjustment|cellular response to redox state
ZS11A02G026440	30.12	57.1973	3.0426	0.0534444	-4.22582	1.04129e-12	1.71567e-11	Down	0.0639241	0.0245205	0.0300025	1.00874	0.540965	0.722434		At4g00750	Probable methyltransferase PMT15	GO:0008168,GO:0032259,GO:0016021,GO:0005737,GO:0031984,GO:0012505,GO:0031090,GO:0097708	methyltransferase activity|methylation|integral component of membrane|cytoplasm|organelle subcompartment|endomembrane system|organelle membrane|intracellular vesicle
ZS11A02G026650	35.5245	60.4308	10.6181	0.175229	-2.51269	4.6455e-10	5.90475e-09	Down	0.348124	0.12519	0.229768	1.16491	1.49871	1.41862	106423162	At4g01440	WAT1-related protein At4g01440	GO:0022857,GO:0055085,GO:0016021,GO:0005886	transmembrane transporter activity|transmembrane transport|integral component of membrane|plasma membrane
ZS11A02G026710	25.5381	34.4802	16.5961	0.481367	-1.05479	0.00945719	0.0320687	Down	0.272839	0.261645	0.231212	0.555268	0.656285	0.411789		NGA4	B3 domain-containing transcription factor NGA4	GO:0003700,GO:0005634,GO:0006355,GO:0003677,GO:0005515,GO:1901371,GO:0048366,GO:0009908	DNA-binding transcription factor activity|nucleus|regulation of DNA-templated transcription|DNA binding|protein binding|regulation of leaf morphogenesis|leaf development|flower development
ZS11A02G026960	6.51139	1.88931	11.1335	5.82355	2.5419	0.00454388	0.017152	Up	0.18578	0.164453	0.134146	0.0402698	0.0281249	0.0155294		LECRK44	L-type lectin-domain containing receptor kinase IV.4	GO:0030246,GO:0006468,GO:0016021,GO:0004672,GO:0005886,GO:0005524,GO:0050896,GO:0044419,GO:0004888,GO:0023052,GO:0007154,GO:0050794	carbohydrate binding|protein phosphorylation|integral component of membrane|protein kinase activity|plasma membrane|ATP binding|response to stimulus|biological process involved in interspecies interaction between organisms|transmembrane signaling receptor activity|signaling|cell communication|regulation of cellular process
ZS11A02G027120	24.1947	39.7586	8.63081	0.215438	-2.21465	3.12799e-06	2.38202e-05	Down	0.0613352	0.235274	0.239895	0.729754	0.90533	0.888688	106399720	IDD12	Protein indeterminate-domain 12	GO:0046872,GO:0005634,GO:0006355,GO:0003700,GO:0003677,GO:0016021	metal ion binding|nucleus|regulation of DNA-templated transcription|DNA-binding transcription factor activity|DNA binding|integral component of membrane
ZS11A02G027170	119.984	234.806	5.16165	0.0217742	-5.52123	3.43426e-42	2.3915e-40	Down	0.100392	0.0641819	0.0981635	3.81908	4.1985	4.18193		At4g34400	B3 domain-containing protein At4g34400	GO:0005634,GO:0003677	nucleus|DNA binding
ZS11A02G027410	41.528	74.9384	8.11768	0.108829	-3.19986	1.81513e-15	3.70402e-14	Down	0.209686	0.160866	0.147622	1.47718	1.89829	1.50388		At1g43910	AAA-ATPase At1g43910	GO:0016887,GO:0006950,GO:0016021,GO:0009506,GO:0031669,GO:0005524,GO:0005794,GO:0005783	ATP hydrolysis activity|response to stress|integral component of membrane|plasmodesma|cellular response to nutrient levels|ATP binding|Golgi apparatus|endoplasmic reticulum
ZS11A02G027540	7.98503	13.3552	2.61486	0.201326	-2.31239	0.00452798	0.0170965	Down	0.0357355	0.0856732	0.0209654	0.234964	0.175823	0.33008	106430044	CRK39	Putative cysteine-rich receptor-like protein kinase 39	GO:0006468,GO:0004672,GO:0016021,GO:0005886,GO:0005524	protein phosphorylation|protein kinase activity|integral component of membrane|plasma membrane|ATP binding
ZS11A02G027910	13.7802	2.97547	24.5849	8.3791	3.06679	3.48411e-05	0.000220835	Up	1.31956	0.299705	0.977889	0.0978524	0.0341706	0.188676	106368829			GO:0016021	integral component of membrane
ZS11A02G028500	5003.84	6957.94	3049.73	0.438074	-1.19075	4.06133e-284	3.44867e-281	Down	64.6932	62.7981	65.8608	146.172	152.476	151.537	106397618	RDL5	Probable cysteine protease RDL5	GO:0008234,GO:0006508,GO:0005764,GO:0005615,GO:0030163,GO:0004175,GO:0005515,GO:0010494,GO:0000932,GO:0090333,GO:0050832,GO:0099503,GO:0005634,GO:0016567,GO:0005783,GO:0005886,GO:0016021	cysteine-type peptidase activity|proteolysis|lysosome|extracellular space|protein catabolic process|endopeptidase activity|protein binding|cytoplasmic stress granule|P-body|regulation of stomatal closure|defense response to fungus|secretory vesicle|nucleus|protein ubiquitination|endoplasmic reticulum|plasma membrane|integral component of membrane
ZS11A02G028930	47.0855	17.0349	77.1362	4.53551	2.18126	1.7543e-10	2.3451e-09	Up	0.988038	1.65048	1.10323	0.329313	0.219541	0.294396	106387402	NIP5-1	Probable aquaporin NIP5-1	GO:0015267,GO:0055085,GO:0016021,GO:0016328,GO:0080029,GO:0046715,GO:0005372,GO:0046713,GO:0015105,GO:0006833,GO:0046685,GO:0015700	channel activity|transmembrane transport|integral component of membrane|lateral plasma membrane|cellular response to boron-containing substance levels|active borate transmembrane transporter activity|water transmembrane transporter activity|borate transport|arsenite transmembrane transporter activity|water transport|response to arsenic-containing substance|arsenite transport
ZS11A02G029010	10.2159	19.0012	1.43058	0.0724057	-3.78775	2.91969e-05	0.000188163	Down	0.0352021	0	0.0413049	0.297588	0.415677	0.325154	106423498	HKT1	Sodium transporter HKT1	GO:0006813,GO:0008324,GO:0016021,GO:0098655,GO:0005886,GO:0015318,GO:0006814,GO:0098660,GO:0009651	potassium ion transport|cation transmembrane transporter activity|integral component of membrane|cation transmembrane transport|plasma membrane|inorganic molecular entity transmembrane transporter activity|sodium ion transport|inorganic ion transmembrane transport|response to salt stress
ZS11A02G029970	31.3468	57.0897	5.60383	0.100653	-3.31253	1.91635e-11	2.81142e-10	Down	0.0343077	0.120634	0.0402554	0.547829	0.596421	0.882328	106429835	KAN4	Probable transcription factor KAN4
ZS11A02G030230	43.2719	57.6343	28.9094	0.499111	-1.00257	0.00130782	0.00578045	Down	0.508307	0.656999	0.77795	1.39084	1.1961	1.36891	106430401	BKI1	BRI1 kinase inhibitor 1	GO:0019210,GO:0043086,GO:0005886,GO:0005829,GO:0010423,GO:0019887,GO:0046982,GO:0016301,GO:0016310,GO:0009742,GO:0006629	kinase inhibitor activity|negative regulation of catalytic activity|plasma membrane|cytosol|negative regulation of brassinosteroid biosynthetic process|protein kinase regulator activity|protein heterodimerization activity|kinase activity|phosphorylation|brassinosteroid mediated signaling pathway|lipid metabolic process	bna04075	Plant hormone signal transduction
ZS11A02G030970	256.439	152.27	360.608	2.36655	1.24278	5.81571e-19	1.49716e-17	Up	8.10473	8.95814	7.17769	4.04493	3.28137	3.11973		APS1	Acid phosphatase 1	GO:0045735,GO:0009506,GO:0003993,GO:0000325,GO:0009505,GO:0009536,GO:0005576,GO:0016021,GO:0005840	nutrient reservoir activity|plasmodesma|acid phosphatase activity|plant-type vacuole|plant-type cell wall|plastid|extracellular region|integral component of membrane|ribosome
ZS11A02G031020	30.4431	13.8911	46.9951	3.36203	1.74933	1.49557e-05	0.000101828	Up	0.949112	1.13771	0.742435	0.352886	0.350231	0.150409		BnC2	Cruciferin BnC2	GO:0010431,GO:0045735,GO:0000326,GO:0005791,GO:0071215	seed maturation|nutrient reservoir activity|protein storage vacuole|rough endoplasmic reticulum|cellular response to abscisic acid stimulus
ZS11A02G031190	5.8813	10.7464	1.01624	0.0951261	-3.39402	0.00209584	0.00876302	Down	0	0.0462719	0.0283084	0.226614	0.237404	0.340821				GO:0016021,GO:0005634	integral component of membrane|nucleus
ZS11A02G031390	7.90278	15.1634	0.642129	0.0445796	-4.48747	0.000193142	0.00105042	Down	0.00750746	0.00719943	0	0.141035	0.0738752	0.138689	106366601	GSO2	LRR receptor-like serine/threonine-protein kinase GSO2	GO:0006468,GO:0004672,GO:0016021,GO:0005886,GO:0005524,GO:0048226,GO:0050832,GO:0032440,GO:2000280,GO:1903224,GO:0033612,GO:0090708,GO:2000067,GO:0042659,GO:0035987,GO:0030104,GO:0055075,GO:0006833,GO:0000165,GO:0009611,GO:0051302,GO:0045184	protein phosphorylation|protein kinase activity|integral component of membrane|plasma membrane|ATP binding|Casparian strip|defense response to fungus|2-alkenal reductase [NAD(P)+] activity|regulation of root development|regulation of endodermal cell differentiation|receptor serine/threonine kinase binding|specification of plant organ axis polarity|regulation of root morphogenesis|regulation of ce…
ZS11A02G032000	18.7428	6.28188	31.2038	5.03809	2.33288	1.08928e-05	7.58445e-05	Up	0.171805	0.170248	0.20159	0.0161377	0.0394475	0.0560091
ZS11A02G032130	35.9118	9.8922	61.9313	6.21083	2.63479	5.98558e-11	8.3732e-10	Up	1.93036	2.08675	2.59446	0.296702	0.552587	0.228837		LSH9	Protein LIGHT-DEPENDENT SHORT HYPOCOTYLS 9	GO:0005634,GO:0009299,GO:0003677,GO:0009416,GO:0016021,GO:0090698	nucleus|mRNA transcription|DNA binding|response to light stimulus|integral component of membrane|post-embryonic plant morphogenesis
ZS11A02G032240	10.5202	3.87754	17.1628	4.42668	2.14623	0.00139149	0.00609534	Up	0.932968	1.07363	1.24067	0.23369	0.244817	0.270356		At4g23590	Probable aminotransferase TAT4	GO:0030170,GO:0006572,GO:0005829,GO:0070547,GO:0009058	pyridoxal phosphate binding|tyrosine catabolic process|cytosol|L-tyrosine aminotransferase activity|biosynthetic process
ZS11A02G032380	25.5133	12.2853	38.7413	3.12158	1.64228	0.000162953	0.000898867	Up	0.701947	0.641092	0.627534	0.251177	0.296029	0.0908084		NPF5.2	Protein NRT1/ PTR FAMILY 5.2	GO:0042937,GO:0035442,GO:0016021,GO:0071916,GO:0042939,GO:0080053,GO:0080052,GO:0043201,GO:0042538,GO:0009751,GO:0009753,GO:0009737,GO:0009611,GO:0042742,GO:0009624,GO:0006817	tripeptide transmembrane transporter activity|dipeptide transmembrane transport|integral component of membrane|dipeptide transmembrane transporter activity|tripeptide transport|response to phenylalanine|response to histidine|response to leucine|hyperosmotic salinity response|response to salicylic acid|response to jasmonic acid|response to abscisic acid|response to wounding|defense response to bac…
ZS11A02G032710	11.6741	4.1116	19.2366	4.64074	2.21436	0.00108307	0.00489663	Up	0.280536	0.733706	0.478793	0.119776	0.150575	0.0554277		ACD11	Accelerated cell death 11
ZS11A02G032960	40.3986	69.8646	10.9325	0.156473	-2.67601	7.72419e-12	1.18005e-10	Down	0.507214	0.212801	0.334769	2.11414	1.90286	2.85923	106423713	RITF1	Protein RGF1 INDUCIBLE TRANSCRIPTION FACTOR 1
ZS11A02G033170	30.9082	58.9821	2.83433	0.0464417	-4.42844	1.25514e-13	2.21904e-12	Down	0.0789338	0.0756952	0.185236	2.29842	2.48553	2.4446	106423753	HSP14.7	14.7 kDa heat shock protein
ZS11A02G033180	50.252	91.0982	9.40585	0.101601	-3.29901	1.04262e-17	2.48087e-16	Down	0.075401	0.289229	0.353891	2.0539	2.59687	2.4581		At4g16560	Putative 57 kDa heat shock protein	GO:0008289	lipid binding
ZS11A02G033230	6.63016	10.933	2.32732	0.216061	-2.21049	0.0109197	0.0363116	Down	0.154153	0.0739141	0.0452194	0.506786	0.341304	0.460665		At4g16560	Putative 57 kDa heat shock protein
ZS11A02G033630	178.273	249.16	107.386	0.431916	-1.21118	2.62615e-15	5.29259e-14	Down	2.6129	2.63873	2.30619	6.03799	6.0752	5.77926	125599564	ERF2	Ethylene-responsive transcription factor 2	GO:0009873,GO:0003700,GO:0005634,GO:0003677,GO:0001067,GO:0006355,GO:0010087,GO:0006952,GO:0002218,GO:0009867,GO:0002252,GO:0051707,GO:0051301,GO:0006955,GO:1903508	ethylene-activated signaling pathway|DNA-binding transcription factor activity|nucleus|DNA binding|transcription regulatory region nucleic acid binding|regulation of DNA-templated transcription|phloem or xylem histogenesis|defense response|activation of innate immune response|jasmonic acid mediated signaling pathway|immune effector process|response to other organism|cell division|immune response|…
ZS11A02G034200	23.7305	42.5188	4.94217	0.118812	-3.07324	4.99323e-09	5.64995e-08	Down	0.331256	0.370609	0.129561	2.43733	2.93368	1.91983		ATL79	RING-H2 finger protein ATL79	GO:0016567,GO:0016740,GO:0016021,GO:0046872	protein ubiquitination|transferase activity|integral component of membrane|metal ion binding
ZS11A02G034500	59.697	80.1877	39.2064	0.49081	-1.02676	0.000355656	0.0018198	Down	1.57825	1.30161	0.888895	3.11315	2.79547	1.95516	106378980	RHA2B	E3 ubiquitin-protein ligase RHA2B	GO:0004842,GO:0016567,GO:0016021,GO:0061659,GO:0005634,GO:0009789,GO:0047484,GO:0005737,GO:0005515,GO:0000976,GO:0009651,GO:0016746,GO:0016874,GO:0046872,GO:0009738,GO:0071456	ubiquitin-protein transferase activity|protein ubiquitination|integral component of membrane|ubiquitin-like protein ligase activity|nucleus|positive regulation of abscisic acid-activated signaling pathway|regulation of response to osmotic stress|cytoplasm|protein binding|transcription cis-regulatory region binding|response to salt stress|acyltransferase activity|ligase activity|metal ion binding|…
ZS11A02G034710	808.942	488.783	1129.1	2.30753	1.20635	1.94805e-60	2.06774e-58	Up	11.1477	11.2104	10.9211	5.23096	4.84149	4.63087	106388774	PIN4	Auxin efflux carrier component 4	GO:0060918,GO:0010329,GO:0016021,GO:0009734,GO:0005783,GO:0005886,GO:0009506,GO:0009986,GO:0005739,GO:0012506,GO:0010928,GO:0055085,GO:0005634,GO:0010252,GO:0140352,GO:0010015,GO:0009630,GO:0009942,GO:0090627,GO:0048588,GO:0090558,GO:0060560,GO:0048469,GO:0000904,GO:0009416	auxin transport|auxin efflux transmembrane transporter activity|integral component of membrane|auxin-activated signaling pathway|endoplasmic reticulum|plasma membrane|plasmodesma|cell surface|mitochondrion|vesicle membrane|regulation of auxin mediated signaling pathway|transmembrane transport|nucleus|auxin homeostasis|export from cell|root morphogenesis|gravitropism|longitudinal axis specificatio…
ZS11A02G034730	27.4243	42.3454	12.5031	0.296463	-1.75408	8.49082e-05	0.000498728	Down	0.150879	0.607692	0.389479	1.04873	1.57377	1.34445		ATHB-17	Homeobox-leucine zipper protein ATHB-17	GO:0000981,GO:0006357,GO:0005634,GO:0043565,GO:0001067,GO:0003690,GO:0009651	DNA-binding transcription factor activity, RNA polymerase II-specific|regulation of transcription by RNA polymerase II|nucleus|sequence-specific DNA binding|transcription regulatory region nucleic acid binding|double-stranded DNA binding|response to salt stress
ZS11A02G034910	65.6981	110.278	21.1178	0.193341	-2.37078	9.85685e-14	1.75795e-12	Down	0.918118	0.750011	0.518693	2.55522	5.01917	4.0647		MLP328	MLP-like protein 328	GO:0006952,GO:0005829,GO:0005507,GO:0005739,GO:0080184,GO:0010043,GO:0003729,GO:0010228,GO:0005576	defense response|cytosol|copper ion binding|mitochondrion|response to phenylpropanoid|response to zinc ion|mRNA binding|vegetative to reproductive phase transition of meristem|extracellular region
ZS11A02G035010	28.9037	13.756	44.0515	3.19632	1.67641	1.8902e-05	0.000126235	Up	2.45682	1.99355	1.88487	0.710057	0.743867	0.564758	106424266	PMEI11	Pectinesterase inhibitor 11	GO:0004857,GO:0043086,GO:0003746,GO:0006414	enzyme inhibitor activity|negative regulation of catalytic activity|translation elongation factor activity|translational elongation
ZS11A02G035360	135.549	185.443	85.6544	0.460543	-1.11859	8.36838e-09	9.2125e-08	Down	1.15066	1.38677	1.51435	3.47613	2.37166	3.10909	106396025	SGR5	Zinc finger protein SHOOT GRAVITROPISM 5	GO:0009630,GO:0005634,GO:0003700,GO:0005515,GO:0003677,GO:0046872,GO:0010601,GO:0010031,GO:0009590,GO:2000904,GO:0048444,GO:2000012,GO:0009965,GO:0006355	gravitropism|nucleus|DNA-binding transcription factor activity|protein binding|DNA binding|metal ion binding|positive regulation of auxin biosynthetic process|circumnutation|detection of gravity|regulation of starch metabolic process|floral organ morphogenesis|regulation of auxin polar transport|leaf morphogenesis|regulation of DNA-templated transcription
ZS11A02G035880	16.7657	3.17792	30.3534	9.43964	3.23873	3.56194e-07	3.1482e-06	Up	0.487302	0.539202	0.703732	0.105628	0.018443	0.0611008	106352195	PKS1	Protein PHYTOCHROME KINASE SUBSTRATE 1	GO:0009638,GO:0016301,GO:0005886,GO:0005737,GO:0005515,GO:0016310,GO:0010218,GO:0009958,GO:0010114,GO:0009585	phototropism|kinase activity|plasma membrane|cytoplasm|protein binding|phosphorylation|response to far red light|positive gravitropism|response to red light|red, far-red light phototransduction
ZS11A02G036070	46.0602	29.8465	62.274	2.10043	1.07068	0.000472726	0.00234643	Up	1.13197	1.19893	0.872255	0.412606	0.565253	0.587501	106391028	EFM	Myb family transcription factor EFM	GO:0003700,GO:0005634,GO:0006355,GO:0003677,GO:0005515,GO:0048579,GO:0010452,GO:0009740,GO:0009266,GO:1903507,GO:0009908	DNA-binding transcription factor activity|nucleus|regulation of DNA-templated transcription|DNA binding|protein binding|negative regulation of long-day photoperiodism, flowering|histone H3-K36 methylation|gibberellic acid mediated signaling pathway|response to temperature stimulus|negative regulation of nucleic acid-templated transcription|flower development
ZS11A02G036080	10.4117	18.122	2.70142	0.148999	-2.74663	0.000566487	0.00275486	Down	0.0567685	0.0544393	0.0444067	0.497678	0.465513	0.102815	106390492	UPS1	Ureide permease 1	GO:0071705,GO:0022857,GO:0016021,GO:0055085,GO:0071702,GO:0043100,GO:0005524	nitrogen compound transport|transmembrane transporter activity|integral component of membrane|transmembrane transport|organic substance transport|pyrimidine nucleobase salvage|ATP binding
ZS11A02G036120	21.1403	35.3471	6.9334	0.193767	-2.36761	7.8777e-06	5.61496e-05	Down	0.207911	0.0598141	0.170769	1.0741	0.531933	0.677797	125580158	AGL3	Agamous-like MADS-box protein AGL3	GO:0000977,GO:0045944,GO:0005634,GO:0046983,GO:0003700,GO:0000987,GO:0010076,GO:0048442,GO:0048441,GO:0048440,GO:0048443,GO:0030154	RNA polymerase II transcription regulatory region sequence-specific DNA binding|positive regulation of transcription by RNA polymerase II|nucleus|protein dimerization activity|DNA-binding transcription factor activity|cis-regulatory region sequence-specific DNA binding|maintenance of floral meristem identity|sepal development|petal development|carpel development|stamen development|cell differenti…
ZS11A02G036270	10.3021	18.5912	2.01296	0.109395	-3.19238	8.65945e-05	0.000507533	Down	0.0500752	0.0120052	0.0146891	0.305732	0.172463	0.24487	106424484	At2g03980	GDSL esterase/lipase At2g03980
ZS11A02G036490	114.355	71.9926	156.717	2.18092	1.12493	7.63688e-09	8.44152e-08	Up	2.31024	1.96369	1.98685	1.01103	0.839582	1.08407	106401414	ABCG21	ABC transporter G family member 21	GO:0140359,GO:0055085,GO:0016021,GO:0005886,GO:0005524,GO:0016787	ABC-type transporter activity|transmembrane transport|integral component of membrane|plasma membrane|ATP binding|hydrolase activity	bna02010	ABC transporters
ZS11A02G036590	227.644	312.404	142.884	0.457054	-1.12956	1.59291e-16	3.4856e-15	Down	4.36141	5.21997	5.11752	10.8292	10.9123	11.0587		EIF-5A2	Eukaryotic translation initiation factor 5A-2	GO:0045901,GO:0043022,GO:0045905,GO:0003746,GO:0003723,GO:0003743,GO:0006414,GO:0006413	positive regulation of translational elongation|ribosome binding|positive regulation of translational termination|translation elongation factor activity|RNA binding|translation initiation factor activity|translational elongation|translational initiation
ZS11A02G036660	11.4984	18.7916	4.20516	0.219437	-2.18812	0.00106376	0.00482158	Down	0.0857527	0.0328937	0.100619	0.434956	0.286901	0.279557		ARF14	AP2/ERF and B3 domain-containing transcription factor ARF14	GO:0003700,GO:0005634,GO:0006355,GO:0003677,GO:0001067,GO:0005515,GO:0009791,GO:0009910,GO:0009725,GO:1903507,GO:0048366,GO:0048364,GO:0014070,GO:0033993,GO:0071456,GO:0009648,GO:1901700,GO:0071495,GO:0071310,GO:0048608,GO:0006952,GO:0000160	DNA-binding transcription factor activity|nucleus|regulation of DNA-templated transcription|DNA binding|transcription regulatory region nucleic acid binding|protein binding|post-embryonic development|negative regulation of flower development|response to hormone|negative regulation of nucleic acid-templated transcription|leaf development|root development|response to organic cyclic compound|respons…
ZS11A02G036680	6.27257	1.53847	11.0067	6.97695	2.8026	0.00391558	0.0150764	Up	0.485075	0.878659	0.442687	0.151877	0.106072	0		HIPP26	Heavy metal-associated isoprenylated plant protein 26	GO:0046872,GO:0016021	metal ion binding|integral component of membrane
ZS11A02G036710	32.0764	20.863	43.2898	2.07682	1.05438	0.00364872	0.0141981	Up	0.784405	0.610292	0.555708	0.375346	0.262146	0.321659	125595210	ERF119	Ethylene-responsive transcription factor ERF119	GO:0003700,GO:0005634,GO:0006355,GO:0003677,GO:0001067,GO:0005515,GO:0009873	DNA-binding transcription factor activity|nucleus|regulation of DNA-templated transcription|DNA binding|transcription regulatory region nucleic acid binding|protein binding|ethylene-activated signaling pathway
ZS11A02G036860	16.1975	9.09111	23.3039	2.58	1.36737	0.00898167	0.0306443	Up	0.445263	0.258784	0.253311	0.10139	0.132773	0.146623	106424284	PLA2	Protein terminal ear1 homolog	GO:0003723,GO:1990904,GO:0000398,GO:0016607,GO:0016021	RNA binding|ribonucleoprotein complex|mRNA splicing, via spliceosome|nuclear speck|integral component of membrane
ZS11A02G036880	27.5961	43.7309	11.4612	0.263954	-1.92164	5.3346e-06	3.91413e-05	Down	0.245682	0.201944	0.164728	0.593405	0.949758	0.839069	106432895	CYP71B19	Cytochrome P450 71B19	GO:0016705,GO:0016021,GO:0010286,GO:0004497,GO:0005506,GO:0020037,GO:0005515	oxidoreductase activity, acting on paired donors, with incorporation or reduction of molecular oxygen|integral component of membrane|heat acclimation|monooxygenase activity|iron ion binding|heme binding|protein binding
ZS11A02G037100	13.0632	23.0704	3.05601	0.132953	-2.91101	7.49392e-05	0.000445788	Down	0.0774478	0.0123783	0.0302914	0.145493	0.469965	0.308589	106402326			GO:0005515,GO:0016021	protein binding|integral component of membrane
ZS11A02G037170	23.7296	33.6521	13.8071	0.406811	-1.29757	0.00563179	0.0206583	Down	1.2739	0.349039	0.925323	2.67805	2.14895	1.51616		GAPA	Glyceraldehyde-3-phosphate dehydrogenase A, chloroplastic (Fragment)	GO:0016620,GO:0019253,GO:0009507,GO:0051287	oxidoreductase activity, acting on the aldehyde or oxo group of donors, NAD or NADP as acceptor|reductive pentose-phosphate cycle|chloroplast|NAD binding
ZS11A02G037190	47.3995	69.1752	25.6239	0.372724	-1.42382	2.86679e-06	2.19457e-05	Down	0.810945	0.677327	0.552503	1.69544	1.90488	2.01831	106409669	NUDT13	Nudix hydrolase 13, mitochondrial	GO:0046872,GO:0005634,GO:0016787,GO:0005737,GO:0016021	metal ion binding|nucleus|hydrolase activity|cytoplasm|integral component of membrane
ZS11A02G037590	135.204	207.769	62.6398	0.302103	-1.72689	8.31446e-21	2.40241e-19	Down	1.55167	1.53243	1.33154	5.35137	5.01365	4.58034	106402030	Y-2	Uncharacterized protein At3g27210	GO:0016021	integral component of membrane
ZS11A02G037950	946.353	1666.37	226.331	0.135876	-2.87964	1.55765e-275	1.24816e-272	Down	5.44357	6.19597	5.87989	43.5095	42.928	45.1948		LHCB2.4	Chlorophyll a-b binding protein 2.4, chloroplastic	GO:0009765,GO:0016168,GO:0009522,GO:0009523,GO:0009535,GO:0009416,GO:0019904,GO:0003729,GO:0046872,GO:1903428,GO:0090333,GO:0030104,GO:0009269,GO:0071215,GO:0009941,GO:0030076,GO:0009409,GO:0005794,GO:0010287,GO:0000325,GO:0005739,GO:0005829,GO:0016021	photosynthesis, light harvesting|chlorophyll binding|photosystem I|photosystem II|chloroplast thylakoid membrane|response to light stimulus|protein domain specific binding|mRNA binding|metal ion binding|positive regulation of reactive oxygen species biosynthetic process|regulation of stomatal closure|water homeostasis|response to desiccation|cellular response to abscisic acid stimulus|chloroplast…
ZS11A02G038090	153.652	83.5793	223.724	2.67256	1.41822	1.62735e-15	3.328e-14	Up	5.66242	5.3791	7.04958	2.04758	2.5113	2.33996	106401661	At3g28050	WAT1-related protein At3g28050	GO:0022857,GO:0055085,GO:0016021	transmembrane transporter activity|transmembrane transport|integral component of membrane
ZS11A02G038100	8.64298	3.32426	13.9617	4.27517	2.09598	0.00664429	0.023752	Up	1.50035	0.719393	0.968247	0.0704637	0.295275	0.407598		At3g28050	WAT1-related protein At3g28050
ZS11A02G038110	19.5238	32.7613	6.28618	0.193521	-2.36944	0.0140979	0.0449341	Down	0.319957	0.394495	0.160897	1.20214	0.314846	3.12921		SGO2	SHUGOSHIN 2	GO:0034090,GO:0000775	maintenance of meiotic sister chromatid cohesion|chromosome, centromeric region
ZS11A02G038230	34.6932	20.123	49.2634	2.45455	1.29546	0.000196368	0.00106653	Up	2.15162	2.23894	2.47092	0.860007	0.855909	1.14419	106370157			GO:0016021	integral component of membrane
ZS11A02G038260	248.794	477.767	19.8211	0.0425572	-4.55445	1.46298e-93	2.73794e-91	Down	0.64837	1.20696	0.447514	19.775	17.7518	19.0648	125606442	RPP2C	60S acidic ribosomal protein P2-3	GO:0002182,GO:0022625,GO:0003735,GO:0042788	cytoplasmic translational elongation|cytosolic large ribosomal subunit|structural constituent of ribosome|polysomal ribosome	bna03010	Ribosome
ZS11A02G038270	14.1679	6.48433	21.8514	3.39206	1.76216	0.00278513	0.0112347	Up	0.19455	0.502297	0.298517	0.0843418	0.103084	0.113838	125606433	At3g50280	Uncharacterized acetyltransferase At3g50280	GO:0016740,GO:0005829,GO:0016021	transferase activity|cytosol|integral component of membrane
ZS11A02G038310	138.585	238.275	38.8948	0.164077	-2.60755	6.20494e-34	3.25362e-32	Down	0.44512	0.754114	0.557106	3.20544	3.56247	4.20821	106371131	CYP81D11	Cytochrome P450 81D11	GO:0016705,GO:0002213,GO:0016021,GO:0004497,GO:0005506,GO:0020037,GO:0005783	oxidoreductase activity, acting on paired donors, with incorporation or reduction of molecular oxygen|defense response to insect|integral component of membrane|monooxygenase activity|iron ion binding|heme binding|endoplasmic reticulum
ZS11A02G038390	25.2579	7.494	43.0218	5.64876	2.49793	3.06826e-07	2.73395e-06	Up	2.45682	1.98644	1.8653	0.72398	0.189613	0.209393	125606432	PRE5	Transcription factor PRE5	GO:0040008,GO:0046983,GO:0005634,GO:0006355,GO:0048510,GO:0009640,GO:0009826,GO:0009741,GO:0009740	regulation of growth|protein dimerization activity|nucleus|regulation of DNA-templated transcription|regulation of timing of transition from vegetative to reproductive phase|photomorphogenesis|unidimensional cell growth|response to brassinosteroid|gibberellic acid mediated signaling pathway
ZS11A02G038500	37.284	55.157	19.4109	0.351082	-1.51012	2.16456e-05	0.000143046	Down	0.87896	0.597052	0.687559	2.23602	2.48664	1.55211	106371121	CML46	Probable calcium-binding protein CML46	GO:0005509,GO:1900425,GO:0016021	calcium ion binding|negative regulation of defense response to bacterium|integral component of membrane
ZS11A02G038650	17.8712	29.4182	6.3242	0.21182	-2.23909	6.34392e-05	0.000383107	Down	0.109938	0.070285	0.171997	0.516325	0.360607	0.79645	125603722			GO:0009507	chloroplast
ZS11A02G038850	51.0526	29.873	72.2322	2.41528	1.27219	9.06576e-06	6.40003e-05	Up	0.989049	0.987446	1.00154	0.483596	0.346636	0.426966		MES11	Putative methylesterase 11, chloroplastic	GO:0080032,GO:0009694,GO:0009507,GO:0080031,GO:0009696,GO:0080030,GO:0051723,GO:0050529,GO:0005515	methyl jasmonate esterase activity|jasmonic acid metabolic process|chloroplast|methyl salicylate esterase activity|salicylic acid metabolic process|methyl indole-3-acetate esterase activity|protein methylesterase activity|polyneuridine-aldehyde esterase activity|protein binding
ZS11A02G039130	39.904	58.0585	21.7494	0.371793	-1.42743	3.28786e-05	0.000209493	Down	0.278656	0.171022	0.287729	0.617709	0.822612	0.569281	106397131	POX1	Proline dehydrogenase 1, mitochondrial	GO:0004657,GO:0006562,GO:0005739,GO:0071949,GO:0009414,GO:0006536,GO:0006970,GO:0042742,GO:0006979,GO:0071456	proline dehydrogenase activity|proline catabolic process|mitochondrion|FAD binding|response to water deprivation|glutamate metabolic process|response to osmotic stress|defense response to bacterium|response to oxidative stress|cellular response to hypoxia	bna00330	Arginine and proline metabolism
ZS11A02G039160	29.56	43.193	15.9271	0.369015	-1.43825	0.00016141	0.000891479	Down	0.545286	0.662356	0.554509	1.80973	1.6455	1.42212	106402027			GO:0005515,GO:0005840	protein binding|ribosome
ZS11A02G039290	76.4883	101.879	51.0978	0.497093	-1.00841	0.000109405	0.00062588	Down	1.79357	1.46915	2.54295	4.84351	3.12537	3.85746	106435699	SNE	F-box protein SNE	GO:0009937,GO:0019005,GO:0005515,GO:0009740,GO:0005634,GO:0048831,GO:0016567	regulation of gibberellic acid mediated signaling pathway|SCF ubiquitin ligase complex|protein binding|gibberellic acid mediated signaling pathway|nucleus|regulation of shoot system development|protein ubiquitination
ZS11A02G039300	3.39973	6.79946	0	0.0277659	-5.17054	0.000785826	0.00368452	Down	0	0	0	0.0763924	0.220082	0.132568	125603759	NSP5	Nitrile-specifier protein 5	GO:0080028,GO:0030234,GO:0005634,GO:0050790,GO:0019759,GO:0016145,GO:0005829,GO:0009536,GO:0019760,GO:0016021,GO:1901565,GO:0010043	nitrile biosynthetic process|enzyme regulator activity|nucleus|regulation of catalytic activity|glycosinolate catabolic process|S-glycoside catabolic process|cytosol|plastid|glucosinolate metabolic process|integral component of membrane|organonitrogen compound catabolic process|response to zinc ion
ZS11A02G040210	33.7557	45.6662	21.8453	0.481853	-1.05333	0.00389907	0.0150255	Down	0.388771	0.642078	0.405484	1.03465	0.807627	1.22046	106367760	At5g28840	GDP-mannose 3,5-epimerase	GO:0047918,GO:0019853,GO:0005829,GO:0009536,GO:0051287,GO:0016021	GDP-mannose 3,5-epimerase activity|L-ascorbic acid biosynthetic process|cytosol|plastid|NAD binding|integral component of membrane	bna00053,bna00520	Ascorbate and aldarate metabolism|Amino sugar and nucleotide sugar metabolism
ZS11A02G040220	478.804	296.291	661.317	2.22929	1.15658	1.42115e-31	6.89286e-30	Up	12.6762	12.6534	13.3188	6.51263	5.23517	5.9274	106367764	BZIP63	Basic leucine zipper 63	GO:0003700,GO:0005634,GO:0006355,GO:0043621,GO:0019900,GO:0046982,GO:0042802,GO:0003677,GO:0009649,GO:0071333,GO:0071215,GO:0009267	DNA-binding transcription factor activity|nucleus|regulation of DNA-templated transcription|protein self-association|kinase binding|protein heterodimerization activity|identical protein binding|DNA binding|entrainment of circadian clock|cellular response to glucose stimulus|cellular response to abscisic acid stimulus|cellular response to starvation
ZS11A02G040350	163.156	305.576	20.7349	0.0669156	-3.90151	7.54737e-17	1.69052e-15	Down	0.196327	0.21965	0.614301	5.0098	5.37714	5.13804	106367773	CER26L	Protein ECERIFERUM 26-like	GO:0009836,GO:0016747,GO:0016021,GO:0009723	fruit ripening, climacteric|acyltransferase activity, transferring groups other than amino-acyl groups|integral component of membrane|response to ethylene
ZS11A02G040610	21.7701	11.9539	31.5862	2.64912	1.40551	0.00199229	0.00838927	Up	0.468496	0.609728	0.530083	0.251462	0.115253	0.254552		HIPP36	Heavy metal-associated isoprenylated plant protein 36	GO:0046872,GO:1990904,GO:0005515	metal ion binding|ribonucleoprotein complex|protein binding
ZS11A02G040940	298.794	172.073	425.515	2.47044	1.30477	5.72453e-28	2.39651e-26	Up	6.89367	6.74574	6.60308	2.83383	2.938	2.582	125580882		Myrosinase	GO:0019137,GO:0005773,GO:0005975,GO:0102799,GO:0002213,GO:0019759,GO:0008422,GO:0016145,GO:0048046,GO:0102483,GO:0019760,GO:0022626,GO:0046872,GO:0099503,GO:0010119,GO:0005777,GO:0009738,GO:0009506,GO:0009507,GO:0009625,GO:0009579,GO:0016021,GO:1901565	thioglucosidase activity|vacuole|carbohydrate metabolic process|glucosinolate glucohydrolase activity|defense response to insect|glycosinolate catabolic process|beta-glucosidase activity|S-glycoside catabolic process|apoplast|scopolin beta-glucosidase activity|glucosinolate metabolic process|cytosolic ribosome|metal ion binding|secretory vesicle|regulation of stomatal movement|peroxisome|abscisic…	bna00380	Tryptophan metabolism
ZS11A02G040960	4215.93	1636.14	6795.72	4.15226	2.0539	5.8618e-87	1.01059e-84	Up	41.0153	39.2256	41.0119	9.80353	11.2166	8.77391	125580888		Myrosinase			bna00380	Tryptophan metabolism
ZS11A02G041100	17.0569	9.8764	24.2375	2.43993	1.28684	0.0104861	0.0350686	Up	0.678081	0.735076	0.761042	0.276922	0.435162	0.192223	106380085		Mavicyanin	GO:0009055,GO:0022900,GO:0046658,GO:0005507,GO:0016021,GO:0009506	electron transfer activity|electron transport chain|anchored component of plasma membrane|copper ion binding|integral component of membrane|plasmodesma
ZS11A02G041230	2082.13	884.906	3279.35	3.70332	1.88882	0	0	Up	49.8109	52.1484	51.0348	14.2565	14.3319	13.5446	125574779		Myrosinase	GO:0102799,GO:0005773,GO:0005975,GO:0019137,GO:1902600,GO:0008422,GO:0033178,GO:0046961,GO:0016021,GO:0046872	glucosinolate glucohydrolase activity|vacuole|carbohydrate metabolic process|thioglucosidase activity|proton transmembrane transport|beta-glucosidase activity|proton-transporting two-sector ATPase complex, catalytic domain|proton-transporting ATPase activity, rotational mechanism|integral component of membrane|metal ion binding	bna00380	Tryptophan metabolism
ZS11A02G041370	27.2722	11.8978	42.6465	3.6387	1.86342	1.3629e-05	9.32414e-05	Up	0.518333	0.618302	0.504355	0.0949991	0.124403	0.247285	106378963	YUC6	Indole-3-pyruvate monooxygenase YUCCA6	GO:0004499,GO:0009851,GO:0005737,GO:0050661,GO:0050660,GO:0009819,GO:0009723,GO:0047134,GO:0006979,GO:0103075	N,N-dimethylaniline monooxygenase activity|auxin biosynthetic process|cytoplasm|NADP binding|flavin adenine dinucleotide binding|drought recovery|response to ethylene|protein-disulfide reductase (NAD(P)) activity|response to oxidative stress|indole-3-pyruvate monooxygenase activity	bna00380	Tryptophan metabolism
ZS11A02G041380	2388.09	3514.52	1261.67	0.358749	-1.47895	4.00808e-222	2.50584e-219	Down	24.3911	22.126	23.7853	65.4981	66.7789	67.5766	111207639	RD22	BURP domain protein RD22	GO:0009651,GO:0003729,GO:0005802,GO:0005768,GO:0016021	response to salt stress|mRNA binding|trans-Golgi network|endosome|integral component of membrane
ZS11A02G041590	28.9673	46.5218	11.4127	0.242523	-2.04381	8.66958e-07	7.23223e-06	Down	0.105954	0.0762052	0.124323	0.505908	0.434423	0.33582		CYP71B11	Cytochrome P450 71B11
ZS11A02G041990	166.348	248.315	84.3802	0.341273	-1.551	2.00757e-20	5.66271e-19	Down	1.21562	1.05976	0.878868	3.07948	3.34694	3.04227	106404304	APRR5	Two-component response regulator-like APRR5	GO:0009736,GO:0005634,GO:0016301,GO:0048511,GO:0000160,GO:0016310	cytokinin-activated signaling pathway|nucleus|kinase activity|rhythmic process|phosphorelay signal transduction system|phosphorylation	bna04712	Circadian rhythm - plant
ZS11A02G042110	6.09117	1.97243	10.2099	5.24647	2.39135	0.00875103	0.0300014	Up	0.168147	0.214997	0.197297	0.0350979	0.0183845	0.0609072		CBL4	Calcineurin B-like protein 4	GO:0019722,GO:0019900,GO:0005955,GO:0016020,GO:0005509,GO:0005737,GO:0004722,GO:0005634,GO:0005513,GO:0042539,GO:0071944,GO:0030007	calcium-mediated signaling|kinase binding|calcineurin complex|membrane|calcium ion binding|cytoplasm|protein serine/threonine phosphatase activity|nucleus|detection of calcium ion|hypotonic salinity response|cell periphery|cellular potassium ion homeostasis
ZS11A02G042280	116.979	163.198	70.7604	0.432314	-1.20985	3.71191e-10	4.77571e-09	Down	1.03421	0.899208	1.03552	2.61638	2.17106	2.20274		At5g08430	Uncharacterized protein At5g08430	GO:0003677	DNA binding
ZS11A02G042440	4.15136	7.67401	0.62872	0.0869925	-3.52296	0.00910159	0.0310107	Down	0	0.0309662	0	0.166821	0.0953257	0.122815		BIM1	Transcription factor BIM1	GO:0046983,GO:0006351,GO:0005634,GO:0003700,GO:0006355	protein dimerization activity|DNA-templated transcription|nucleus|DNA-binding transcription factor activity|regulation of DNA-templated transcription
ZS11A02G042500	66.1387	9.27775	123	13.218	3.72443	5.25364e-27	2.10194e-25	Up	2.29556	2.69259	2.11475	0.21384	0.168016	0.164928		MYB34	Transcription factor MYB34	GO:0009759,GO:0000976,GO:0005634,GO:0016021,GO:0003700,GO:0002213,GO:0005515,GO:0009625,GO:0000162,GO:0045893,GO:0009682,GO:0052544,GO:0010438,GO:1905255,GO:0010439,GO:0009819,GO:0031930,GO:2000070,GO:0009644,GO:0010105,GO:0009867,GO:0050832,GO:0009611	indole glucosinolate biosynthetic process|transcription cis-regulatory region binding|nucleus|integral component of membrane|DNA-binding transcription factor activity|defense response to insect|protein binding|response to insect|tryptophan biosynthetic process|positive regulation of DNA-templated transcription|induced systemic resistance|defense response by callose deposition in cell wall|cellula…
ZS11A02G042520	106.753	202.468	11.0386	0.0539212	-4.213	5.67892e-43	4.06403e-41	Down	0.307102	0.181232	0.304905	4.7707	5.23031	4.85179		AGL8	Agamous-like MADS-box protein AGL8	GO:0000977,GO:0045944,GO:0005634,GO:0046983,GO:0003700,GO:0000987,GO:0032440,GO:0010077,GO:0009911,GO:0060560,GO:0010154,GO:0009908,GO:0030154	RNA polymerase II transcription regulatory region sequence-specific DNA binding|positive regulation of transcription by RNA polymerase II|nucleus|protein dimerization activity|DNA-binding transcription factor activity|cis-regulatory region sequence-specific DNA binding|2-alkenal reductase [NAD(P)+] activity|maintenance of inflorescence meristem identity|positive regulation of flower development|d…
ZS11A02G042590	19.1763	38.0248	0.327769	0.00964705	-6.6957	7.7214e-08	7.51572e-07	Down	0.014935	0	0	0.617253	0.676037	0.470658				GO:0004523,GO:0090502,GO:0003676,GO:0016740	RNA-DNA hybrid ribonuclease activity|RNA phosphodiester bond hydrolysis, endonucleolytic|nucleic acid binding|transferase activity
ZS11A02G042790	184.667	249.662	119.673	0.478574	-1.06319	8.28829e-11	1.14259e-09	Down	0.773104	0.630729	0.697272	1.45777	1.74292	1.27271	111202746	PUB52	U-box domain-containing protein 52
ZS11A02G043390	10.8527	18.067	3.63839	0.205657	-2.28169	0.0019543	0.00825434	Down	0.149369	0.0358102	0.0219081	0.280605	0.238848	0.527528	125581617	SRO5	Probable inactive poly [ADP-ribose] polymerase SRO5	GO:0003950,GO:0009651,GO:0005739,GO:0016363,GO:0072593,GO:0071456,GO:0005515,GO:0016021	NAD+ ADP-ribosyltransferase activity|response to salt stress|mitochondrion|nuclear matrix|reactive oxygen species metabolic process|cellular response to hypoxia|protein binding|integral component of membrane
ZS11A02G043460	86.0337	33.2666	138.801	4.17925	2.06324	1.17681e-17	2.79316e-16	Up	1.72506	1.61982	1.71488	0.46135	0.294705	0.481664	106369007	NPF2.11	Protein NRT1/ PTR FAMILY 2.11	GO:0022857,GO:0055085,GO:0016021,GO:0005886,GO:0090449,GO:0009506,GO:0000138,GO:0005829	transmembrane transporter activity|transmembrane transport|integral component of membrane|plasma membrane|phloem glucosinolate loading|plasmodesma|Golgi trans cisterna|cytosol
ZS11A02G043470	4.56952	8.16914	0.969898	0.12357	-3.0166	0.0113822	0.0376185	Down	0.0454265	0.0217813	0	0.0853381	0.268205	0.222138	106405425	HIR1	Hypersensitive-induced response protein 1	GO:0043424,GO:0005886,GO:0009506,GO:0000325,GO:0005794,GO:0005829,GO:0009536	protein histidine kinase binding|plasma membrane|plasmodesma|plant-type vacuole|Golgi apparatus|cytosol|plastid
ZS11A02G043600	156.714	4.27989	309.147	73.8818	6.20715	4.05953e-48	3.33756e-46	Up	5.5745	5.34577	4.69154	0.0779185	0.0163257	0.126202		BT1	BTB/POZ and TAZ domain-containing protein 1	GO:0009751,GO:0005516,GO:0005634,GO:0042542,GO:0046872,GO:0005737,GO:0003700,GO:0016567,GO:0009553,GO:0009555,GO:0009733,GO:0010167,GO:0010182,GO:0051973,GO:0009753,GO:0009651,GO:0009738,GO:0007623,GO:0009409,GO:0009611,GO:0006355	response to salicylic acid|calmodulin binding|nucleus|response to hydrogen peroxide|metal ion binding|cytoplasm|DNA-binding transcription factor activity|protein ubiquitination|embryo sac development|pollen development|response to auxin|response to nitrate|sugar mediated signaling pathway|positive regulation of telomerase activity|response to jasmonic acid|response to salt stress|abscisic acid-ac…
ZS11A02G044080	755.736	1063.1	448.375	0.422116	-1.24429	2.81458e-59	2.92742e-57	Down	8.24641	8.00988	7.89032	19.2981	18.7195	20.403		EXL2	Protein EXORDIUM-like 2	GO:0005615,GO:0071456,GO:0009506,GO:0002239,GO:0009505,GO:0048046,GO:0005794,GO:0009536,GO:0016021	extracellular space|cellular response to hypoxia|plasmodesma|response to oomycetes|plant-type cell wall|apoplast|Golgi apparatus|plastid|integral component of membrane
ZS11A02G044170	78.6804	109.896	47.4648	0.430454	-1.21607	4.21819e-07	3.68925e-06	Down	0.647431	0.817727	0.815257	2.13588	1.69372	1.56153	125604722			GO:0009941,GO:0016787,GO:0005886	chloroplast envelope|hydrolase activity|plasma membrane
ZS11A02G044180	26.7942	53.2606	0.327769	0.00690112	-7.17895	4.89272e-09	5.54394e-08	Down	0.0134559	0	0	0.631954	0.847417	0.745731	125604723	FAAH	Fatty acid amide hydrolase	GO:0016811,GO:0070291,GO:0016020,GO:0000325,GO:0071944,GO:0050567,GO:0098827,GO:0005794,GO:0042742,GO:0004458,GO:0009536,GO:0050566,GO:0016740,GO:0016042	hydrolase activity, acting on carbon-nitrogen (but not peptide) bonds, in linear amides|N-acylethanolamine metabolic process|membrane|plant-type vacuole|cell periphery|glutaminyl-tRNA synthase (glutamine-hydrolyzing) activity|endoplasmic reticulum subcompartment|Golgi apparatus|defense response to bacterium|D-lactate dehydrogenase (cytochrome) activity|plastid|asparaginyl-tRNA synthase (glutamine…
ZS11A02G044320	17.1513	2.24014	32.0625	14.2773	3.83565	2.44363e-08	2.54206e-07	Up	1.41204	1.55928	1.20498	0.120576	0.0842113	0.0929962	125604806	GLV2	Protein GOLVEN 2	GO:0008083,GO:0007165,GO:0005615,GO:0005783,GO:2000023,GO:0005179,GO:0009958,GO:0010082,GO:2000012,GO:2000067,GO:0048527,GO:0008284,GO:0009733,GO:0032880,GO:0030154,GO:0009786	growth factor activity|signal transduction|extracellular space|endoplasmic reticulum|regulation of lateral root development|hormone activity|positive gravitropism|regulation of root meristem growth|regulation of auxin polar transport|regulation of root morphogenesis|lateral root development|positive regulation of cell population proliferation|response to auxin|regulation of protein localization|c…
ZS11A02G044480	7.15165	2.62259	11.6807	4.49095	2.16702	0.00929498	0.0315789	Up	0.96211	0.593122	0.886996	0.0645506	0.270497	0.224036		MAF5	Protein MADS AFFECTING FLOWERING 5	GO:0000977,GO:0045944,GO:0005634,GO:0046983,GO:0003700,GO:0000987,GO:0010582,GO:0009910	RNA polymerase II transcription regulatory region sequence-specific DNA binding|positive regulation of transcription by RNA polymerase II|nucleus|protein dimerization activity|DNA-binding transcription factor activity|cis-regulatory region sequence-specific DNA binding|floral meristem determinacy|negative regulation of flower development
ZS11A02G044510	14.1155	6.95399	21.277	3.07119	1.6188	0.012673	0.0411379	Up	0.161183	0.252932	0.532991	0.0963447	0.0288378	0.191077		TPPJ	Probable trehalose-phosphate phosphatase J	GO:0004805,GO:0005992,GO:0005730,GO:0016021,GO:0046686	trehalose-phosphatase activity|trehalose biosynthetic process|nucleolus|integral component of membrane|response to cadmium ion
ZS11A02G044710	227.103	304.528	149.677	0.49115	-1.02576	7.63414e-14	1.37576e-12	Down	3.51161	4.27224	4.15114	8.12305	8.45826	8.20152	125605821	STR6	Rhodanese-like domain-containing protein 6	GO:0009820,GO:0005634,GO:0016787,GO:0004146,GO:0005737	alkaloid metabolic process|nucleus|hydrolase activity|dihydrofolate reductase activity|cytoplasm
ZS11A02G044860	3.34766	6.36754	0.327769	0.0575569	-4.11887	0.00672435	0.0240005	Down	0.0195632	0	0	0.12863	0.173256	0.0850357		RAX3	Transcription factor RAX3	GO:1900034,GO:0005634,GO:0003700,GO:0009414,GO:0016021,GO:0006355	regulation of cellular response to heat|nucleus|DNA-binding transcription factor activity|response to water deprivation|integral component of membrane|regulation of DNA-templated transcription
ZS11A02G044900	9.86146	3.57412	16.1488	4.55386	2.18709	0.0026579	0.0108004	Up	0.737045	0.669603	0.500686	0.0364371	0.267205	0.126463	106426275
ZS11A02G045350	58.4378	33.2895	83.5862	2.49587	1.31954	4.23666e-06	3.16528e-05	Up	2.18077	2.54132	2.29971	1.34831	0.787746	0.719937		GMD1	GDP-mannose 4,6 dehydratase 1	GO:0042350,GO:0008446,GO:0005829,GO:0009536,GO:0019673,GO:0005525,GO:0005515,GO:0009826	GDP-L-fucose biosynthetic process|GDP-mannose 4,6-dehydratase activity|cytosol|plastid|GDP-mannose metabolic process|GTP binding|protein binding|unidimensional cell growth
ZS11A02G045360	149.621	248.331	50.9112	0.202882	-2.30129	3.22349e-33	1.64923e-31	Down	1.7642	1.72941	2.57606	9.79539	10.7247	9.7134		RAB18	Dehydrin Rab18	GO:0009415,GO:0046872,GO:0005829,GO:0009737,GO:0009409,GO:0009961	response to water|metal ion binding|cytosol|response to abscisic acid|response to cold|response to 1-aminocyclopropane-1-carboxylic acid
ZS11A03G000390	12.2288	5.01776	19.4399	3.83857	1.94057	0.0032027	0.0126814	Up	0.532162	0.289186	0.228954	0.16662	0.0523661	0.0578289	106433795	TBL3	Protein trichome birefringence-like 3	GO:0016413,GO:1990937,GO:0005794,GO:0009827,GO:0045492,GO:0016021,GO:0045489,GO:0030244,GO:0005886,GO:0098588	O-acetyltransferase activity|xylan acetylation|Golgi apparatus|plant-type cell wall modification|xylan biosynthetic process|integral component of membrane|pectin biosynthetic process|cellulose biosynthetic process|plasma membrane|bounding membrane of organelle
ZS11A03G000490	22.8157	35.341	10.2904	0.29116	-1.78012	0.00022321	0.0011978	Down	0.0776381	0.0297811	0.0546586	0.121542	0.198634	0.247478		AtMg00310	Uncharacterized mitochondrial protein AtMg00310	GO:0004523,GO:0090502,GO:0016021,GO:0006278,GO:0003964,GO:0003676,GO:0046872	RNA-DNA hybrid ribonuclease activity|RNA phosphodiester bond hydrolysis, endonucleolytic|integral component of membrane|RNA-templated DNA biosynthetic process|RNA-directed DNA polymerase activity|nucleic acid binding|metal ion binding
ZS11A03G000680	191.411	108.452	274.37	2.53437	1.34163	1.4349e-19	3.83808e-18	Up	6.19052	6.18914	5.95007	2.28878	2.52737	2.57633	106429088	EXPA9	Expansin-A9	GO:0009664,GO:0005576,GO:0016020,GO:0009653,GO:0010114	plant-type cell wall organization|extracellular region|membrane|anatomical structure morphogenesis|response to red light
ZS11A03G000740	9701.42	5959.92	13442.9	2.25527	1.1733	0	0	Up	438.011	431.768	446.799	192.032	206.876	196.77	106448867		Metallothionein-like protein type 2, MT2-22	GO:0046872,GO:0006878	metal ion binding|cellular copper ion homeostasis
ZS11A03G000860	3.6009	7.2018	0	0.0262735	-5.25025	0.000515063	0.00253424	Down	0	0	0	0.120088	0.201289	0.250073
ZS11A03G001050	35.7983	20.6789	50.9178	2.45093	1.29333	0.000184599	0.00100715	Up	1.6205	1.4177	1.3677	0.747717	0.615465	0.463412		FLA11	Fasciclin-like arabinogalactan protein 11	GO:0031225,GO:0009834,GO:0005886,GO:0016021	anchored component of membrane|plant-type secondary cell wall biogenesis|plasma membrane|integral component of membrane
ZS11A03G001140	143.923	199.36	88.4849	0.443551	-1.17283	9.07962e-12	1.37348e-10	Down	1.79896	1.88752	2.0115	4.11507	4.24853	4.73773		HIPP06	Heavy metal-associated isoprenylated plant protein 6	GO:0046872,GO:0071456,GO:0005886	metal ion binding|cellular response to hypoxia|plasma membrane
ZS11A03G001560	31.4396	42.1221	20.7571	0.496476	-1.0102	0.00658384	0.0235685	Down	0.590858	0.410308	0.286879	0.937746	0.842055	0.885617	106428350	VTE5	Phytol kinase 1, chloroplastic	GO:0031969,GO:0010276,GO:0010189,GO:0016310,GO:0016779,GO:0016021	chloroplast membrane|phytol kinase activity|vitamin E biosynthetic process|phosphorylation|nucleotidyltransferase activity|integral component of membrane
ZS11A03G001750	47.9035	89.9815	5.8255	0.0674054	-3.89099	2.16406e-19	5.71587e-18	Down	0.0943633	0.129274	0.0158175	1.38018	1.12753	1.25981	106428156	PME47	Probable pectinesterase/pectinesterase inhibitor 47	GO:0045330,GO:0042545,GO:0005576,GO:0030599,GO:0045490,GO:0004857,GO:0043086	aspartyl esterase activity|cell wall modification|extracellular region|pectinesterase activity|pectin catabolic process|enzyme inhibitor activity|negative regulation of catalytic activity	bna00040	Pentose and glucuronate interconversions
ZS11A03G002050	26.7398	42.9615	10.5182	0.244693	-2.03096	2.85111e-06	2.18316e-05	Down	0.239134	0.147421	0.160338	0.914517	0.789981	0.575407	106427891	JOX2	Jasmonate-induced oxygenase 2	GO:0016491,GO:2000022,GO:0005829,GO:0046872,GO:1900366,GO:1900150,GO:0120091,GO:0008168,GO:0097237,GO:0051555,GO:0006952,GO:0032259	oxidoreductase activity|regulation of jasmonic acid mediated signaling pathway|cytosol|metal ion binding|negative regulation of defense response to insect|regulation of defense response to fungus|jasmonic acid hydrolase|methyltransferase activity|cellular response to toxic substance|flavonol biosynthetic process|defense response|methylation
ZS11A03G002360	45.0877	71.1307	19.0446	0.263143	-1.92608	2.76232e-07	2.48273e-06	Down	0.16237	0.44488	0.734859	1.65587	2.03144	1.43676	106427637	NHL3	NDR1/HIN1-like protein 3	GO:0098542,GO:0009506,GO:0003729,GO:0046658,GO:0005515,GO:0016021,GO:0009615,GO:0009751,GO:0009611,GO:0009507,GO:0000325,GO:0009617,GO:0071456,GO:0005794	defense response to other organism|plasmodesma|mRNA binding|anchored component of plasma membrane|protein binding|integral component of membrane|response to virus|response to salicylic acid|response to wounding|chloroplast|plant-type vacuole|response to bacterium|cellular response to hypoxia|Golgi apparatus
ZS11A03G002520	15.4462	27.7302	3.1621	0.111196	-3.16883	1.38084e-06	1.11734e-05	Down	0.026323	0.0168287	0.0411819	0.280219	0.284927	0.190698		SRF2	Protein STRUBBELIG-RECEPTOR FAMILY 2	GO:0006468,GO:0004672,GO:0016021,GO:0005886,GO:0005524,GO:0042802	protein phosphorylation|protein kinase activity|integral component of membrane|plasma membrane|ATP binding|identical protein binding
ZS11A03G002540	35.5039	71.0079	0	0.00265534	-8.55689	1.84055e-12	2.97146e-11	Down	0	0	0	0.853149	0.725533	0.777996	106419453	TGA10	Transcription factor TGA10	GO:0000976,GO:0006351,GO:0005634,GO:0003700,GO:0006355,GO:0042803,GO:0071588,GO:0048653,GO:0002237	transcription cis-regulatory region binding|DNA-templated transcription|nucleus|DNA-binding transcription factor activity|regulation of DNA-templated transcription|protein homodimerization activity|hydrogen peroxide mediated signaling pathway|anther development|response to molecule of bacterial origin	bna04075	Plant hormone signal transduction
ZS11A03G002590	4.81429	9.62858	0	0.0195784	-5.6746	6.96897e-05	0.000417397	Down	0	0	0	1.04499	0.82106	0.906713		FLA21	Fasciclin-like arabinogalactan protein 21
ZS11A03G002650	24.2846	8.53783	40.0313	4.70844	2.23525	7.05369e-06	5.06763e-05	Up	1.79493	1.03277	2.63264	0.210748	0.441565	0.536391	106429390	PRA1B6	PRA1 family protein B6	GO:0005783,GO:0016192,GO:0005794,GO:0016021,GO:0042175,GO:0031984,GO:0031090	endoplasmic reticulum|vesicle-mediated transport|Golgi apparatus|integral component of membrane|nuclear outer membrane-endoplasmic reticulum membrane network|organelle subcompartment|organelle membrane
ZS11A03G003250	17.3074	33.6582	0.95649	0.030229	-5.04792	8.90948e-08	8.58258e-07	Down	0.00769358	0.0147558	0	0.209571	0.234691	0.359499		PCMP-E32	Putative pentatricopeptide repeat-containing protein At5g08490	GO:0005634	nucleus
ZS11A03G003460	1158.68	693.673	1623.69	2.3379	1.22522	1.07431e-83	1.76141e-81	Up	12.1522	12.3303	12.2195	5.43518	5.63551	4.9319	106430639	POT7	Potassium transporter 7	GO:0015079,GO:0071805,GO:0005886,GO:0016021	potassium ion transmembrane transporter activity|potassium ion transmembrane transport|plasma membrane|integral component of membrane
ZS11A03G004410	28.4215	13.3124	43.5305	3.23705	1.69468	9.18651e-05	0.000534241	Up	0.625793	0.716806	0.958646	0.391871	0.119738	0.207788	106430081	KNAT4	Homeobox protein knotted-1-like 4	GO:0005634,GO:0006355,GO:0003677,GO:0005829,GO:0001067,GO:0000981,GO:0009416,GO:0009722,GO:0071345	nucleus|regulation of DNA-templated transcription|DNA binding|cytosol|transcription regulatory region nucleic acid binding|DNA-binding transcription factor activity, RNA polymerase II-specific|response to light stimulus|detection of cytokinin stimulus|cellular response to cytokine stimulus
ZS11A03G004470	15.4386	30.1753	0.701879	0.0226494	-5.46438	1.14427e-06	9.38188e-06	Down	0	0.0201225	0.0246212	0.413905	0.867227	0.684068	106430031	At5g25400	Probable sugar phosphate/phosphate translocator At5g25400	GO:0015297,GO:0005794,GO:0008643,GO:0016021,GO:0055085,GO:1901264,GO:0015931,GO:0005768,GO:0031984,GO:0005773,GO:0005886	antiporter activity|Golgi apparatus|carbohydrate transport|integral component of membrane|transmembrane transport|carbohydrate derivative transport|nucleobase-containing compound transport|endosome|organelle subcompartment|vacuole|plasma membrane
ZS11A03G005230	16.6462	24.9954	8.29693	0.329961	-1.59963	0.00283693	0.0114129	Down	0.386465	0.423553	0.583025	0.881588	1.90146	1.49987	106431947	NFYA1	Nuclear transcription factor Y subunit A-1
ZS11A03G005640	30.153	18.7916	41.5144	2.18341	1.12659	0.00616849	0.0222991	Up	0.472032	0.375065	0.854535	0.342036	0.22561	0.219834	106440920	PAO1	Polyamine oxidase 1	GO:0046592,GO:0006598,GO:0005737,GO:0016021,GO:0052895,GO:0052894,GO:0052901,GO:0052893,GO:0052896,GO:0052900,GO:0052904,GO:0052902,GO:0052903,GO:0050660,GO:0008215	polyamine oxidase activity|polyamine catabolic process|cytoplasm|integral component of membrane|N1-acetylspermine:oxygen oxidoreductase (N1-acetylspermidine-forming) activity|norspermine:oxygen oxidoreductase activity|spermine:oxygen oxidoreductase (spermidine-forming) activity|N1-acetylspermine:oxygen oxidoreductase (propane-1,3-diamine-forming) activity|spermidine oxidase (propane-1,3-diamine-f…	bna00330,bna00410	Arginine and proline metabolism|beta-Alanine metabolism
ZS11A03G005760	9.1635	3.94486	14.3821	3.68342	1.88105	0.00867953	0.0297849	Up	0.389425	0.26361	0.349423	0.0860675	0.0450828	0.149358		CHS3	Chalcone synthase 3	GO:0016747,GO:0009058,GO:0009705,GO:0009812,GO:0030638,GO:0005783,GO:0031540,GO:0005634,GO:0009926,GO:0010224,GO:0009753,GO:0009629,GO:0009611,GO:0009733,GO:0006979	acyltransferase activity, transferring groups other than amino-acyl groups|biosynthetic process|plant-type vacuole membrane|flavonoid metabolic process|polyketide metabolic process|endoplasmic reticulum|regulation of anthocyanin biosynthetic process|nucleus|auxin polar transport|response to UV-B|response to jasmonic acid|response to gravity|response to wounding|response to auxin|response to oxida…
ZS11A03G005910	56.0069	16.452	95.5617	5.81919	2.54082	1.60557e-15	3.287e-14	Up	2.18467	2.22462	2.14058	0.486571	0.199463	0.465017	111216033	LAZY1	Protein LAZY 1	GO:2000012,GO:0005634,GO:0009630,GO:0005886,GO:0016021	regulation of auxin polar transport|nucleus|gravitropism|plasma membrane|integral component of membrane
ZS11A03G006050	290.895	144.095	437.694	3.03313	1.60081	8.65255e-39	5.37412e-37	Up	10.9489	11.3907	11.1086	3.86842	3.90435	3.46569	106431567	BAG2	BAG family molecular chaperone regulator 2
ZS11A03G006060	27.8202	38.191	17.4494	0.451558	-1.14702	0.00468898	0.0176307	Down	0.473223	0.226903	0.555262	0.933446	1.02446	0.848497	106431559	CIA2	Protein CHLOROPLAST IMPORT APPARATUS 2	GO:0005634,GO:0006355	nucleus|regulation of DNA-templated transcription
ZS11A03G006260	23.1574	15.0624	31.2523	2.07234	1.05126	0.0118966	0.0390483	Up	0.404206	0.411848	0.385353	0.237294	0.161585	0.192168		UGT90A1	UDP-glycosyltransferase 90A1	GO:0008194,GO:0009718,GO:0046527	UDP-glycosyltransferase activity|anthocyanin-containing compound biosynthetic process|glucosyltransferase activity
ZS11A03G006270	4890.86	2598.05	7183.66	2.76204	1.46574	0	0	Up	34.7822	35.5016	35.6275	13.6117	13.1681	12.3147		GMII	Alpha-mannosidase 2	GO:0052689,GO:0006952,GO:0005634,GO:0006629	carboxylic ester hydrolase activity|defense response|nucleus|lipid metabolic process
ZS11A03G006480	90.8317	163.179	18.4844	0.115789	-3.11043	5.14124e-30	2.34564e-28	Down	0.372758	0.422457	0.159047	2.83288	2.91775	2.83548		MYB16	Transcription factor MYB16	GO:1901957,GO:0003677,GO:0005634,GO:0035017,GO:0000902,GO:0001067,GO:0016021,GO:0010026,GO:0003700,GO:0090626,GO:0048468,GO:0048481,GO:0010597,GO:0048316,GO:0045165,GO:0022412,GO:0006355	regulation of cutin biosynthetic process|DNA binding|nucleus|cuticle pattern formation|cell morphogenesis|transcription regulatory region nucleic acid binding|integral component of membrane|trichome differentiation|DNA-binding transcription factor activity|plant epidermis morphogenesis|cell development|plant ovule development|green leaf volatile biosynthetic process|seed development|cell fate com…
ZS11A03G006700	259.491	516.924	2.0593	0.00395383	-7.98253	1.7855e-40	1.17436e-38	Down	0.0388174	0.0372247	0.0455468	9.95389	10.2751	10.9251		2024-09-01	Developmental protein SEPALLATA 1	GO:0003700,GO:0005634,GO:0006355,GO:0046983,GO:0003677,GO:0001067	DNA-binding transcription factor activity|nucleus|regulation of DNA-templated transcription|protein dimerization activity|DNA binding|transcription regulatory region nucleic acid binding
ZS11A03G007420	20.0421	28.0025	12.0816	0.426824	-1.22829	0.0148835	0.0469852	Down	0.169761	0.0868243	0.159353	0.446477	0.378644	0.159878	106385673	P2	NADP-dependent alkenal double bond reductase P2	GO:0016628,GO:0006979,GO:0009536,GO:0005829,GO:0005654,GO:0005886	oxidoreductase activity, acting on the CH-CH group of donors, NAD or NADP as acceptor|response to oxidative stress|plastid|cytosol|nucleoplasm|plasma membrane
ZS11A03G007680	48.7935	28.332	69.2549	2.46196	1.29981	3.55906e-05	0.000225184	Up	1.16733	0.898148	0.796336	0.382489	0.280491	0.531003	125595180	At5g17760	AAA-ATPase At5g17760	GO:0016887,GO:0006950,GO:0005886,GO:0016021,GO:0005524	ATP hydrolysis activity|response to stress|plasma membrane|integral component of membrane|ATP binding
ZS11A03G007790	26.3405	13.0676	39.6134	3.06525	1.61601	0.000119015	0.000676231	Up	0.992798	0.952064	0.658429	0.202725	0.297329	0.375253	106443175	SAUR19	Auxin-responsive protein SAUR19			bna04075	Plant hormone signal transduction
ZS11A03G008190	10.1583	4.76585	15.5508	3.22853	1.69088	0.0117938	0.0387762	Up	0.256922	0.328507	0.427072	0.160884	0.0632044	0.0930637	106434073	At5g18780	FBD-associated F-box protein At5g18780	GO:0009507	chloroplast
ZS11A03G008680	75.1086	104.751	45.4664	0.432615	-1.20884	3.94831e-07	3.47135e-06	Down	1.36412	1.14797	1.33929	3.19023	3.20516	2.6622	106434466	RBCX2	Chaperonin-like RbcX protein 2, chloroplastic	GO:0110102,GO:0044183,GO:0009570,GO:0015977,GO:0015979,GO:0006457,GO:0016021	ribulose bisphosphate carboxylase complex assembly|protein folding chaperone|chloroplast stroma|carbon fixation|photosynthesis|protein folding|integral component of membrane
ZS11A03G008790	213.448	93.1548	333.741	3.58118	1.84044	9.16876e-34	4.77691e-32	Up	7.86031	7.77538	7.24097	1.98859	2.59302	1.93349		SPX1	SPX domain-containing protein 1	GO:0016036,GO:0005634,GO:0080040,GO:0071456	cellular response to phosphate starvation|nucleus|positive regulation of cellular response to phosphate starvation|cellular response to hypoxia
ZS11A03G008860	416.221	823.936	8.5052	0.0103357	-6.59622	3.23886e-105	7.34137e-103	Down	0.243651	0.186923	0.200124	19.3388	20.835	22.1613		PI	Floral homeotic protein PISTILLATA	GO:0000977,GO:0045944,GO:0005634,GO:0046983,GO:0005737,GO:0003700,GO:0000987,GO:0010093,GO:0030154	RNA polymerase II transcription regulatory region sequence-specific DNA binding|positive regulation of transcription by RNA polymerase II|nucleus|protein dimerization activity|cytoplasm|DNA-binding transcription factor activity|cis-regulatory region sequence-specific DNA binding|specification of floral organ identity|cell differentiation
ZS11A03G009090	31.8221	44.3735	19.2707	0.436536	-1.19583	0.000968799	0.00443926	Down	0.829858	0.963347	0.76873	1.80512	1.93405	2.2782	106443217	COPT5	Copper transporter 5
ZS11A03G009160	4.04035	0.618549	7.46215	11.7054	3.54911	0.00777024	0.027131	Up	0.409469	0.392669	0.360342	0.0480768	0.050366	0	106386991			GO:0016021,GO:0071456	integral component of membrane|cellular response to hypoxia
ZS11A03G009230	30.5264	42.3924	18.6605	0.438717	-1.18864	0.00285926	0.0114865	Down	0.803717	0.455437	0.814453	1.06377	1.79745	1.94526
ZS11A03G009530	382.048	147.067	617.03	4.1986	2.06991	1.31528e-69	1.68158e-67	Up	8.02299	7.50925	7.05688	1.99981	1.58607	1.90838	106419747	At5g22090	Protein FAF-like, chloroplastic	GO:0010922,GO:0047485,GO:0005783,GO:0009788,GO:0019902,GO:0005634,GO:0009507,GO:0042326	positive regulation of phosphatase activity|protein N-terminus binding|endoplasmic reticulum|negative regulation of abscisic acid-activated signaling pathway|phosphatase binding|nucleus|chloroplast|negative regulation of phosphorylation
ZS11A03G009610	5.3923	10.7846	0	0.0174414	-5.84134	3.48857e-05	0.000221093	Down	0	0	0	0.937785	0.520114	0.510553	106419681	SIED1	Protein salt-induced and EIN3/EIL1-dependent 1	GO:2000377,GO:0005515,GO:0016021,GO:0009651,GO:0009873	regulation of reactive oxygen species metabolic process|protein binding|integral component of membrane|response to salt stress|ethylene-activated signaling pathway
ZS11A03G010010	13.7794	4.2957	23.2632	5.45787	2.44834	0.0002262	0.00121225	Up	0.427272	0.66189	1.23408	0.123488	0.0646841	0.250012	106419771	FLA12	Fasciclin-like arabinogalactan protein 12	GO:0031225,GO:0009834,GO:0005886,GO:0016021,GO:0090376,GO:0010262,GO:2000008,GO:0009826,GO:0009739,GO:0009651,GO:0009737,GO:0009735,GO:0009733,GO:0000904,GO:0007155	anchored component of membrane|plant-type secondary cell wall biogenesis|plasma membrane|integral component of membrane|seed trichome differentiation|somatic embryogenesis|regulation of protein localization to cell surface|unidimensional cell growth|response to gibberellin|response to salt stress|response to abscisic acid|response to cytokinin|response to auxin|cell morphogenesis involved in diff…
ZS11A03G010260	48.0344	71.8447	24.2241	0.336447	-1.57155	2.06987e-07	1.89448e-06	Down	0.437356	0.514732	0.513177	1.64323	1.38892	1.40419	106419544	ZAT12	Zinc finger protein ZAT12	GO:0010200,GO:0000976,GO:0005634,GO:0009643,GO:0042538,GO:0003700,GO:0009631,GO:0010224,GO:0046872,GO:0009611,GO:0009408,GO:0006979,GO:0071456,GO:0045926,GO:0006355	response to chitin|transcription cis-regulatory region binding|nucleus|photosynthetic acclimation|hyperosmotic salinity response|DNA-binding transcription factor activity|cold acclimation|response to UV-B|metal ion binding|response to wounding|response to heat|response to oxidative stress|cellular response to hypoxia|negative regulation of growth|regulation of DNA-templated transcription
ZS11A03G010430	264.36	364.045	164.676	0.452455	-1.14415	6.01016e-19	1.54652e-17	Down	2.34746	2.46088	2.4978	5.02624	5.62425	5.83071	106436182	DURF2	E3 ubiquitin-protein ligase RDUF2	GO:0061630,GO:0016567,GO:0005737,GO:0005634,GO:0046872,GO:0016021,GO:0009414,GO:0016874,GO:0009737,GO:0097306,GO:0071396,GO:0009755	ubiquitin protein ligase activity|protein ubiquitination|cytoplasm|nucleus|metal ion binding|integral component of membrane|response to water deprivation|ligase activity|response to abscisic acid|cellular response to alcohol|cellular response to lipid|hormone-mediated signaling pathway
ZS11A03G010570	34.3441	49.3897	19.2985	0.394439	-1.34213	0.000368393	0.00187622	Down	0.212099	0.464907	0.213317	0.782668	0.849751	0.69145
ZS11A03G010630	70.4541	97.935	42.9733	0.439311	-1.18668	2.22602e-06	1.73796e-05	Down	1.41075	1.10438	1.24994	2.48797	2.91808	3.34764				GO:0008270,GO:0016021	zinc ion binding|integral component of membrane
ZS11A03G011280	185.511	262.13	108.893	0.416944	-1.26208	8.2905e-16	1.7271e-14	Down	17.2641	14.1361	12.6217	35.6756	34.7607	37.6653	106443298
ZS11A03G011330	575.785	836.3	315.269	0.376555	-1.40907	1.51482e-54	1.4436e-52	Down	4.58745	5.27006	5.16229	14.3094	13.3422	13.0156	125574774	CIPK21	CBL-interacting serine/threonine-protein kinase 21	GO:0004674,GO:0006468,GO:0009705,GO:0007165,GO:0005829,GO:0005524,GO:0016021,GO:0071472,GO:0106310,GO:0005515	protein serine/threonine kinase activity|protein phosphorylation|plant-type vacuole membrane|signal transduction|cytosol|ATP binding|integral component of membrane|cellular response to salt stress|protein serine kinase activity|protein binding
ZS11A03G011550	3.67202	6.95653	0.387518	0.0526225	-4.24818	0.00466377	0.017551	Down	0	0	0.0201004	0.193089	0.0842847	0.0930773		CYP81F2	Cytochrome P450 81F2	GO:0016705,GO:0042343,GO:0016020,GO:0004497,GO:0005783,GO:0005506,GO:0020037,GO:0052544,GO:0019758,GO:0016144,GO:0002213,GO:0009682,GO:0071456,GO:0050832,GO:0042435	oxidoreductase activity, acting on paired donors, with incorporation or reduction of molecular oxygen|indole glucosinolate metabolic process|membrane|monooxygenase activity|endoplasmic reticulum|iron ion binding|heme binding|defense response by callose deposition in cell wall|glycosinolate biosynthetic process|S-glycoside biosynthetic process|defense response to insect|induced systemic resistance…
ZS11A03G011700	81.009	124.732	37.2861	0.300622	-1.73398	1.25534e-12	2.05407e-11	Down	1.59156	1.59894	1.11159	5.4815	4.95943	4.24143
ZS11A03G011880	42.8531	64.8524	20.8537	0.320571	-1.64128	4.2209e-07	3.69105e-06	Down	0.435557	0.652635	0.638833	1.89217	1.87512	1.71575	106443276
ZS11A03G012220	38.4603	62.8127	14.108	0.223061	-2.16449	6.63514e-09	7.38733e-08	Down	0.779941	0.299176	0.59485	2.63736	2.72456	2.24599		FLA1	Fasciclin-like arabinogalactan protein 1	GO:0031225,GO:0048364,GO:0102953,GO:0103068,GO:0048367,GO:0005886,GO:0016021	anchored component of membrane|root development|hypoglycin A gamma-glutamyl transpeptidase activity|leukotriene C4 gamma-glutamyl transferase activity|shoot system development|plasma membrane|integral component of membrane
ZS11A03G012290	25.3141	47.1434	3.48478	0.07793	-3.68168	4.76745e-10	6.05115e-09	Down	0.0680087	0.293482	0	1.46925	2.14151	1.36722	125600721			GO:0005515,GO:0016021	protein binding|integral component of membrane
ZS11A03G012560	35.9023	57.208	14.5965	0.255477	-1.96873	5.77982e-08	5.72478e-07	Down	0.408712	0.418072	0.383654	1.51002	1.85004	1.48046	111214377	At5g54980	CASP-like protein 2D1	GO:0005886,GO:0051539,GO:0016021	plasma membrane|4 iron, 4 sulfur cluster binding|integral component of membrane
ZS11A03G012790	378.972	243.998	513.945	2.10379	1.07299	6.94043e-23	2.25764e-21	Up	6.86136	6.6669	6.75724	3.17979	3.68857	2.95988	106437258	GH3.6	Indole-3-acetic acid-amido synthetase GH3.6	GO:0010279,GO:0009733,GO:0005737,GO:0052322,GO:1901182,GO:0009826,GO:0052317,GO:0009700,GO:0051176,GO:0009755,GO:0010252,GO:0051173,GO:0044272	indole-3-acetic acid amido synthetase activity|response to auxin|cytoplasm|positive regulation of phytoalexin biosynthetic process|regulation of camalexin biosynthetic process|unidimensional cell growth|camalexin metabolic process|indole phytoalexin biosynthetic process|positive regulation of sulfur metabolic process|hormone-mediated signaling pathway|auxin homeostasis|positive regulation of nitr…	bna04075	Plant hormone signal transduction
ZS11A03G013000	16.6089	24.0704	9.14733	0.380733	-1.39315	0.00566441	0.0207578	Down	0.59071	0.463478	0.441074	1.4628	1.26823	1.28382		RIN13	RPM1 interacting protein 13	GO:0016787	hydrolase activity
ZS11A03G013050	77.5984	45.8258	109.371	2.40483	1.26594	5.84815e-07	5.01007e-06	Up	2.06711	1.80357	1.7694	0.636603	0.650242	1.12314	106437100	UGT79B6	UDP-glycosyltransferase 79B6	GO:0008194	UDP-glycosyltransferase activity
ZS11A03G013340	32.6799	53.4172	11.9426	0.223647	-2.16071	3.55998e-07	3.14695e-06	Down	0.292174	0.0667111	0.146926	0.718769	0.711921	0.876903	111213041	WSD11	Wax ester synthase/diacylglycerol acyltransferase 11	GO:0004144,GO:0019432,GO:0005886,GO:0016021,GO:0047196,GO:0005783,GO:0102966,GO:0042175,GO:0031984,GO:0031090,GO:0090407,GO:0044281,GO:0005794,GO:0009836,GO:1901362,GO:0018130,GO:0006796,GO:0019438,GO:1901566,GO:0072527,GO:0015980,GO:0044271,GO:1901135,GO:0048446,GO:0006139,GO:0044272,GO:0072524,GO:0042726,GO:0006081,GO:0046501,GO:0072521,GO:0042168,GO:0043094,GO:0046148,GO:1901575,GO:0016051,GO:…	diacylglycerol O-acyltransferase activity|triglyceride biosynthetic process|plasma membrane|integral component of membrane|long-chain-alcohol O-fatty-acyltransferase activity|endoplasmic reticulum|arachidoyl-CoA:1-dodecanol O-acyltransferase activity|nuclear outer membrane-endoplasmic reticulum membrane network|organelle subcompartment|organelle membrane|organophosphate biosynthetic process|small…
ZS11A03G013570	4.79762	1.30442	8.29082	6.39147	2.67615	0.0152298	0.0478739	Up	0.236801	0.0756952	0.185236	0.0370713	0	0.0428878	106437558	MAKR6	Probable membrane-associated kinase regulator 6	GO:0016301,GO:0016310,GO:0005886,GO:0016021,GO:0009738	kinase activity|phosphorylation|plasma membrane|integral component of membrane|abscisic acid-activated signaling pathway
ZS11A03G014030	22.4667	34.9162	10.0173	0.289689	-1.78742	7.83231e-05	0.000463495	Down	0.266037	0.301508	0.170268	0.908687	0.951954	0.762164	106351037	AGL71	MADS-box protein AGL71	GO:0000977,GO:0045944,GO:0005634,GO:0046983,GO:0003700,GO:0000987,GO:0009909,GO:0009908,GO:0030154	RNA polymerase II transcription regulatory region sequence-specific DNA binding|positive regulation of transcription by RNA polymerase II|nucleus|protein dimerization activity|DNA-binding transcription factor activity|cis-regulatory region sequence-specific DNA binding|regulation of flower development|flower development|cell differentiation
ZS11A03G014040	45.6268	86.566	4.68756	0.0549827	-4.18488	5.14215e-19	1.32858e-17	Down	0.117645	0.135381	0.082824	1.70176	2.269	2.35229	106345898	AGL72	MADS-box protein AGL72	GO:0000977,GO:0045944,GO:0005634,GO:0046983,GO:0003700,GO:0000987,GO:0009909,GO:0009908,GO:0010022,GO:0030154	RNA polymerase II transcription regulatory region sequence-specific DNA binding|positive regulation of transcription by RNA polymerase II|nucleus|protein dimerization activity|DNA-binding transcription factor activity|cis-regulatory region sequence-specific DNA binding|regulation of flower development|flower development|meristem determinacy|cell differentiation
ZS11A03G014200	148.013	257.696	38.3309	0.148127	-2.75509	1.66916e-41	1.13865e-39	Down	1.22184	1.66307	1.71114	11.8099	9.5022	10.2365	106345884	LTP3	Non-specific lipid-transfer protein 3	GO:0006869,GO:0008289,GO:0048046,GO:0016021,GO:0009414,GO:0009737,GO:0009651	lipid transport|lipid binding|apoplast|integral component of membrane|response to water deprivation|response to abscisic acid|response to salt stress
ZS11A03G014610	120.282	221.79	18.7738	0.0833228	-3.58514	1.13059e-40	7.47937e-39	Down	0.539169	0.186137	0.506113	4.94287	5.62389	4.28881		SWEET10	Bidirectional sugar transporter SWEET10	GO:0008643,GO:0015144,GO:0005886,GO:0016021,GO:0048571,GO:0005515,GO:0055085	carbohydrate transport|carbohydrate transmembrane transporter activity|plasma membrane|integral component of membrane|long-day photoperiodism|protein binding|transmembrane transport
ZS11A03G014650	46.6618	30.6562	62.6673	2.03049	1.02183	0.00072122	0.00341282	Up	2.5977	2.21432	3.04804	1.47175	1.37953	1.07537	106385353	HVA22E	HVA22-like protein e	GO:0009737,GO:0016021,GO:0042538,GO:0009414,GO:0009409,GO:0009555,GO:0009908,GO:0010507	response to abscisic acid|integral component of membrane|hyperosmotic salinity response|response to water deprivation|response to cold|pollen development|flower development|negative regulation of autophagy
ZS11A03G014710	304.834	504.98	104.688	0.207204	-2.27088	1.19937e-66	1.46115e-64	Down	2.40297	1.89772	2.13243	10.2992	10.3724	10.9936	106387893	DREB1B	Dehydration-responsive element-binding protein 1B	GO:0003700,GO:0005634,GO:0006355,GO:0003677,GO:0001067,GO:0005515,GO:0009631,GO:0006952,GO:0009873,GO:0010604,GO:0009414,GO:0031328,GO:0045935	DNA-binding transcription factor activity|nucleus|regulation of DNA-templated transcription|DNA binding|transcription regulatory region nucleic acid binding|protein binding|cold acclimation|defense response|ethylene-activated signaling pathway|positive regulation of macromolecule metabolic process|response to water deprivation|positive regulation of cellular biosynthetic process|positive regulati…
ZS11A03G014800	73.1921	106.866	39.5182	0.365782	-1.45095	4.87883e-07	4.22354e-06	Down	0.447415	0.182578	0.51381	1.1803	0.955474	1.02411	111214027	UGT87A2	UDP-glycosyltransferase 87A2
ZS11A03G015150	24.0577	38.6939	9.42147	0.2457	-2.02503	9.48082e-06	6.66822e-05	Down	0.197864	0.308337	0.203146	0.929269	0.778813	1.26321				GO:0018105,GO:0004674,GO:0035556	peptidyl-serine phosphorylation|protein serine/threonine kinase activity|intracellular signal transduction
ZS11A03G015220	54.8737	109.433	0.31436	0.00335501	-8.21947	7.86523e-12	1.20031e-10	Down	0	0.103561	0	12.9839	12.2207	11.5005	106443393	ORP1B	Oxysterol-binding protein-related protein 1B
ZS11A03G015290	16.6736	26.8394	6.50786	0.24889	-2.00642	0.000386434	0.00195896	Down	0.240757	0.167912	0.0256814	0.513961	0.667658	0.642171	106441706	TBL40	Protein trichome birefringence-like 40	GO:0016413,GO:0005794,GO:0009506,GO:0005773,GO:0016021	O-acetyltransferase activity|Golgi apparatus|plasmodesma|vacuole|integral component of membrane
ZS11A03G015300	19.6113	31.1534	8.06914	0.254445	-1.97457	7.66218e-05	0.000454467	Down	0.186005	0.111483	0.272814	0.720697	0.84653	0.68218	111198187			GO:0061908,GO:0005776	phagophore|autophagosome
ZS11A03G015320	15.8631	28.4559	3.2704	0.118114	-3.08175	1.85173e-06	1.46503e-05	Down	0.12058	0.144541	0.035371	1.16092	0.652595	0.851704	111214032	MYB14	Transcription factor MYB14
ZS11A03G015470	4.13689	0.919921	7.35385	7.67975	2.94106	0.014933	0.0471126	Up	0.905143	0.620003	1.36551	0.242914	0.12724	0
ZS11A03G015800	24.7012	43.9665	5.43578	0.123519	-3.0172	3.78238e-09	4.3394e-08	Down	0.0345355	0.088316	0.0675377	0.648783	0.498428	0.425328		GT15	Probable xyloglucan galactosyltransferase GT15	GO:0006486,GO:0000139,GO:0016757,GO:0004869,GO:0016021,GO:0010951	protein glycosylation|Golgi membrane|glycosyltransferase activity|cysteine-type endopeptidase inhibitor activity|integral component of membrane|negative regulation of endopeptidase activity
ZS11A03G016060	580.29	818.857	341.723	0.418426	-1.25696	2.34317e-41	1.59081e-39	Down	11.682	10.5541	9.73938	24.2848	25.9857	27.8947	106441783	GRP23	Glycine-rich protein 23	GO:0009751,GO:0009737	response to salicylic acid|response to abscisic acid
ZS11A03G016280	1488.24	843.134	2133.35	2.53258	1.34061	4.81038e-117	1.27292e-114	Up	60.8465	56.8538	56.9393	23.6496	22.0228	24.7587		GSL-OH	Probable 2-oxoacid dependent dioxygenase	GO:0016491,GO:0010439,GO:0009506,GO:0046872,GO:0019758,GO:0016144,GO:0005773,GO:0019760,GO:0005829,GO:1901566	oxidoreductase activity|regulation of glucosinolate biosynthetic process|plasmodesma|metal ion binding|glycosinolate biosynthetic process|S-glycoside biosynthetic process|vacuole|glucosinolate metabolic process|cytosol|organonitrogen compound biosynthetic process
ZS11A03G016730	101.791	182.703	20.8783	0.11251	-3.15188	6.7791e-33	3.4436e-31	Down	0.462719	0.6656	0.96953	5.77439	7.12261	5.85433	106437809	SPL3	Squamosa promoter-binding-like protein 3	GO:0009908,GO:0005634,GO:0003700,GO:0003677,GO:0046872,GO:0005737,GO:0016021,GO:0006355,GO:0010321,GO:0010229,GO:0009911,GO:0010228,GO:0030154	flower development|nucleus|DNA-binding transcription factor activity|DNA binding|metal ion binding|cytoplasm|integral component of membrane|regulation of DNA-templated transcription|regulation of vegetative phase change|inflorescence development|positive regulation of flower development|vegetative to reproductive phase transition of meristem|cell differentiation
ZS11A03G016800	100.064	57.8561	142.272	2.44203	1.28808	8.80976e-08	8.49514e-07	Up	2.78743	2.14829	2.46805	1.28502	1.19476	0.594658	106437813	TBL37	Protein trichome birefringence-like 37	GO:0016413,GO:0005794,GO:0009827,GO:0009867,GO:0043565,GO:0016021	O-acetyltransferase activity|Golgi apparatus|plant-type cell wall modification|jasmonic acid mediated signaling pathway|sequence-specific DNA binding|integral component of membrane
ZS11A03G016950	1394.7	2539.16	250.248	0.0985843	-3.3425	0	0	Down	8.90711	9.70642	9.41478	91.7888	97.8616	100.551	106437822	CAB1	Chlorophyll a-b binding protein 1, chloroplastic	GO:0009765,GO:0016168,GO:0009522,GO:0009523,GO:0009535,GO:0009416,GO:0019904,GO:0003729,GO:0046872,GO:0009750,GO:0005794,GO:0010287,GO:0005783,GO:0005634,GO:0048046,GO:0009941,GO:0005739,GO:0016021	photosynthesis, light harvesting|chlorophyll binding|photosystem I|photosystem II|chloroplast thylakoid membrane|response to light stimulus|protein domain specific binding|mRNA binding|metal ion binding|response to fructose|Golgi apparatus|plastoglobule|endoplasmic reticulum|nucleus|apoplast|chloroplast envelope|mitochondrion|integral component of membrane	bna00196	Photosynthesis - antenna proteins
ZS11A03G017430	7.73346	2.28756	13.1794	5.82243	2.54162	0.00298637	0.0119298	Up	0.538832	0.553632	0.451604	0	0.189366	0.083648	106443497	ERF038	Ethylene-responsive transcription factor ERF038	GO:0003700,GO:0005634,GO:0006355,GO:0003677,GO:0001067,GO:0009873,GO:0009834,GO:0006952	DNA-binding transcription factor activity|nucleus|regulation of DNA-templated transcription|DNA binding|transcription regulatory region nucleic acid binding|ethylene-activated signaling pathway|plant-type secondary cell wall biogenesis|defense response
ZS11A03G017490	122.81	80.5824	165.037	2.05236	1.03729	1.48272e-08	1.58445e-07	Up	2.76147	2.70835	2.41174	1.34114	1.20428	1.38106	106437868	FLA16	Fasciclin-like arabinogalactan protein 16	GO:0031225,GO:0005576,GO:0000325,GO:0016021	anchored component of membrane|extracellular region|plant-type vacuole|integral component of membrane
ZS11A03G017630	6.11449	0	12.229	68.7411	6.1031	1.0957e-05	7.61995e-05	Up	0.220425	0.449184	0.355627	0	0	0	125606577	DOT1	Glycine-rich protein DOT1	GO:0010588,GO:0005576,GO:0016021,GO:0010305,GO:0010087,GO:0071555	cotyledon vascular tissue pattern formation|extracellular region|integral component of membrane|leaf vascular tissue pattern formation|phloem or xylem histogenesis|cell wall organization
ZS11A03G017920	3.38013	0	6.76027	38.0482	5.24976	0.000574081	0.00278774	Up	0.362295	0.304002	0.26569	0	0	0		RPL12B	50S ribosomal protein L12-2, chloroplastic	GO:1990904,GO:0003735,GO:0006412,GO:0005840,GO:0003729,GO:0009532,GO:0009507,GO:0055035,GO:0009506,GO:0005829,GO:0009295,GO:0016021	ribonucleoprotein complex|structural constituent of ribosome|translation|ribosome|mRNA binding|plastid stroma|chloroplast|plastid thylakoid membrane|plasmodesma|cytosol|nucleoid|integral component of membrane
ZS11A03G017950	27.8898	37.676	18.1037	0.474759	-1.07473	0.00800633	0.0278306	Down	0.0770491	0.127624	0.180813	0.302647	0.29638	0.220736	106364204	UGT73C5	UDP-glycosyltransferase 73C5			bna00908	Zeatin biosynthesis
ZS11A03G018030	86.6355	123.827	49.4436	0.399362	-1.32423	1.3588e-08	1.45915e-07	Down	0.682193	1.09623	0.995166	2.14749	2.37674	2.56458	106392586	TBP1	Telomere-binding protein 1	GO:0009733	response to auxin
ZS11A03G018570	12.3186	19.6085	5.02874	0.257665	-1.95643	0.00208989	0.00874203	Down	0.276268	0.189238	0.138927	1.00092	0.932074	0.471766	106427715	MIZ1	Protein MIZU-KUSSEI 1	GO:0010274,GO:0030286,GO:0007017,GO:0016021	hydrotropism|dynein complex|microtubule-based process|integral component of membrane
ZS11A03G018610	47.9908	67.808	28.1736	0.411417	-1.28133	5.58371e-05	0.000340669	Down	0.647736	0.319991	0.713966	1.36433	1.46792	1.30111	106438177	IPCS2	Phosphatidylinositol:ceramide inositolphosphotransferase 2	GO:0008270,GO:0009555,GO:0016021,GO:0016301,GO:0016310,GO:0016874	zinc ion binding|pollen development|integral component of membrane|kinase activity|phosphorylation|ligase activity
ZS11A03G018680	101.559	54.4345	148.683	2.73856	1.45342	1.31207e-10	1.77226e-09	Up	1.80405	1.30873	1.11873	0.491682	0.570282	0.51804	125606839	AUX1	Auxin transporter protein 1	GO:0006865,GO:0015293,GO:0016021,GO:0010328,GO:0005886,GO:0009734,GO:0009986,GO:0015171,GO:0005768,GO:0010011,GO:0005794,GO:0005515,GO:0060919,GO:1905039,GO:0048829,GO:0009958,GO:0010311,GO:0048764,GO:0001736,GO:0009624,GO:0009926	amino acid transport|symporter activity|integral component of membrane|auxin influx transmembrane transporter activity|plasma membrane|auxin-activated signaling pathway|cell surface|amino acid transmembrane transporter activity|endosome|auxin binding|Golgi apparatus|protein binding|auxin import into cell|carboxylic acid transmembrane transport|root cap development|positive gravitropism|lateral ro…	bna04075	Plant hormone signal transduction
ZS11A03G018780	21.963	13.011	30.9151	2.35772	1.23739	0.00982364	0.0331434	Up	0.470454	0.794886	0.841163	0.483983	0.154313	0.267788	106438157	PYL4	Abscisic acid receptor PYL4	GO:0009738,GO:0004864,GO:0005886,GO:0005737,GO:0005634,GO:0010427,GO:0043086,GO:0038023,GO:0098588,GO:0044389,GO:0042803,GO:0080163,GO:0016740	abscisic acid-activated signaling pathway|protein phosphatase inhibitor activity|plasma membrane|cytoplasm|nucleus|abscisic acid binding|negative regulation of catalytic activity|signaling receptor activity|bounding membrane of organelle|ubiquitin-like protein ligase binding|protein homodimerization activity|regulation of protein serine/threonine phosphatase activity|transferase activity	bna04016,bna04075	MAPK signaling pathway - plant|Plant hormone signal transduction
ZS11A03G018890	749.342	1004.45	494.231	0.492014	-1.02323	1.19719e-33	6.192e-32	Down	10.1276	8.05307	8.92309	18.738	17.9101	19.5631		AGT3	Alanine--glyoxylate aminotransferase 2 homolog 2, mitochondrial	GO:0008483,GO:1901566,GO:0005739,GO:0030170,GO:0009853,GO:0005515	transaminase activity|organonitrogen compound biosynthetic process|mitochondrion|pyridoxal phosphate binding|photorespiration|protein binding
ZS11A03G019020	16.6888	1.60374	31.7738	19.7802	4.30598	3.96494e-08	4.01312e-07	Up	0.670676	1.17912	0.852525	0.0262486	0.0824952	0.030367	106438143	APS1	Acid phosphatase 1	GO:0045735,GO:0016021,GO:0003993	nutrient reservoir activity|integral component of membrane|acid phosphatase activity
ZS11A03G019060	67.2606	25.4003	109.121	4.282	2.09829	5.6908e-14	1.0344e-12	Up	2.33737	2.13574	2.84608	0.476381	0.759445	0.503202		At2g38640	Protein LURP-one-related 8
ZS11A03G019270	1615.48	2159.5	1071.45	0.496237	-1.0109	1.16668e-79	1.78911e-77	Down	17.5084	18.0816	17.9613	35.1437	37.6575	37.3381	106438120	BZIP25	Basic leucine zipper 25	GO:0003700,GO:0006355,GO:0005634,GO:0016021	DNA-binding transcription factor activity|regulation of DNA-templated transcription|nucleus|integral component of membrane
ZS11A03G019360	1079.22	686.757	1471.69	2.14521	1.10112	2.67357e-57	2.72594e-55	Up	34.2698	31.6308	33.3704	14.3875	16.1632	16.7172	106438111	PIP2-6	Probable aquaporin PIP2-6	GO:0015267,GO:0055085,GO:0016021,GO:0005886,GO:0006833,GO:0005372,GO:0005794,GO:0003729,GO:0009624,GO:0048767	channel activity|transmembrane transport|integral component of membrane|plasma membrane|water transport|water transmembrane transporter activity|Golgi apparatus|mRNA binding|response to nematode|root hair elongation
ZS11A03G019440	2.76117	0	5.52235	30.9412	4.95146	0.00193112	0.00816613	Up	0.0512059	0.0736574	0.0901246	0	0	0		CCR2	Serine/threonine-protein kinase-like protein CCR2	GO:0042803,GO:0006468,GO:0016021,GO:0004672,GO:0005524	protein homodimerization activity|protein phosphorylation|integral component of membrane|protein kinase activity|ATP binding
ZS11A03G019610	92.2136	53.7787	130.649	2.42423	1.27753	3.73263e-08	3.79283e-07	Up	1.91623	2.32651	2.7435	1.12288	0.743867	1.06982	106438086			GO:0016740	transferase activity
ZS11A03G019860	251.353	342.046	160.661	0.469387	-1.09115	5.86922e-15	1.14748e-13	Down	2.47799	2.77238	2.51618	6.47545	5.51768	4.88498	106438055	HSPRO2	Nematode resistance protein-like HSPRO2	GO:0019441,GO:0020037,GO:0005737,GO:0046872,GO:0004833,GO:0005515,GO:0006952,GO:0009751,GO:0009617,GO:0006979,GO:0071456	tryptophan catabolic process to kynurenine|heme binding|cytoplasm|metal ion binding|tryptophan 2,3-dioxygenase activity|protein binding|defense response|response to salicylic acid|response to bacterium|response to oxidative stress|cellular response to hypoxia
ZS11A03G019920	211.528	290.457	132.598	0.456651	-1.13084	8.64977e-12	1.3137e-10	Down	4.48149	4.26691	4.16917	8.11824	12.1587	8.59195	106438048	ELF4	Protein EARLY FLOWERING 4	GO:0042753,GO:0005634,GO:0042803,GO:0048511,GO:0009649,GO:0005667,GO:0010114,GO:0048573,GO:0010017,GO:0009909,GO:0000122,GO:0009908,GO:0007602	positive regulation of circadian rhythm|nucleus|protein homodimerization activity|rhythmic process|entrainment of circadian clock|transcription regulator complex|response to red light|photoperiodism, flowering|red or far-red light signaling pathway|regulation of flower development|negative regulation of transcription by RNA polymerase II|flower development|phototransduction
ZS11A03G020100	5.61641	11.2328	0	0.0167092	-5.90321	5.11167e-05	0.000314194	Down	0	0	0	0.670311	0.790007	0.0969355	106438029	PYL6	Abscisic acid receptor PYL6	GO:0009738,GO:0004864,GO:0005886,GO:0005737,GO:0005634,GO:0010427,GO:0043086,GO:0038023,GO:0042803,GO:0080163,GO:0009867	abscisic acid-activated signaling pathway|protein phosphatase inhibitor activity|plasma membrane|cytoplasm|nucleus|abscisic acid binding|negative regulation of catalytic activity|signaling receptor activity|protein homodimerization activity|regulation of protein serine/threonine phosphatase activity|jasmonic acid mediated signaling pathway	bna04016,bna04075	MAPK signaling pathway - plant|Plant hormone signal transduction
ZS11A03G020170	245.543	149.925	341.161	2.2764	1.18675	3.78875e-20	1.04943e-18	Up	5.8035	5.8675	5.54497	2.55429	2.64328	2.52261	106438024	At2g40480	WEB family protein At2g40480	GO:0009903,GO:0005829,GO:0005515,GO:0009904	chloroplast avoidance movement|cytosol|protein binding|chloroplast accumulation movement
ZS11A03G020580	17.7997	24.869	10.7303	0.428294	-1.22333	0.0119188	0.0391105	Down	0.344313	0.454005	0.606006	1.01067	1.14349	1.16924				GO:0005886,GO:0009554,GO:0010038,GO:0016021	plasma membrane|megasporogenesis|response to metal ion|integral component of membrane
ZS11A03G020990	62.3364	113.699	10.9737	0.0981969	-3.34818	2.96226e-23	9.74736e-22	Down	0.267207	0.320304	0.156765	2.84452	2.45409	2.56491		COR15B	Protein COLD-REGULATED 15B, chloroplastic
ZS11A03G021170	15.9817	23.5396	8.42373	0.351869	-1.50689	0.00697365	0.0247697	Down	0.168031	0.0439463	0.179237	0.487842	0.330693	0.298792	125606859	PIF5	Transcription factor PIF5	GO:0046983,GO:0005634,GO:0010600,GO:0010244,GO:1990841,GO:0010928,GO:0003700,GO:0043450,GO:0003677,GO:0009692,GO:0009585,GO:0006355	protein dimerization activity|nucleus|regulation of auxin biosynthetic process|response to low fluence blue light stimulus by blue low-fluence system|promoter-specific chromatin binding|regulation of auxin mediated signaling pathway|DNA-binding transcription factor activity|alkene biosynthetic process|DNA binding|ethylene metabolic process|red, far-red light phototransduction|regulation of DNA-te…	bna04075	Plant hormone signal transduction
ZS11A03G021490	292.521	188.637	396.404	2.09403	1.06628	2.41646e-15	4.8873e-14	Up	8.83685	10.7832	11.2705	5.65393	5.04097	4.3143	111214050	At2g43620	Endochitinase At2g43620	GO:0004568,GO:0006032,GO:0048046,GO:0008061,GO:0099503,GO:0016998,GO:0016021,GO:0005515,GO:0005886,GO:0005975,GO:0006952	chitinase activity|chitin catabolic process|apoplast|chitin binding|secretory vesicle|cell wall macromolecule catabolic process|integral component of membrane|protein binding|plasma membrane|carbohydrate metabolic process|defense response	bna00520	Amino sugar and nucleotide sugar metabolism
ZS11A03G021910	59.2323	38.2247	80.2399	2.10083	1.07096	5.70478e-05	0.000347534	Up	2.56716	2.09903	1.93415	1.06606	1.14341	0.998409	106443641	CYCU4-1	Cyclin-U4-1	GO:0000079,GO:0019901,GO:0051301,GO:0007049	regulation of cyclin-dependent protein serine/threonine kinase activity|protein kinase binding|cell division|cell cycle
ZS11A03G021990	25.6719	10.499	40.8447	3.85689	1.94744	5.23128e-06	3.84377e-05	Up	1.10484	1.14315	1.36461	0.409648	0.286103	0.252759	106443643	CYCU2-1	Cyclin-U2-1	GO:0000079,GO:0019901,GO:0051301,GO:0007049	regulation of cyclin-dependent protein serine/threonine kinase activity|protein kinase binding|cell division|cell cycle
ZS11A03G022070	356.848	506.718	206.979	0.408846	-1.29037	1.79577e-32	9.01737e-31	Down	6.97419	6.59683	6.39781	16.4069	16.9074	16.5698		ATG8E	Autophagy-related protein 8e	GO:0006914,GO:0005874,GO:0005515,GO:0006995,GO:0016020,GO:0005776,GO:0031410,GO:0045471,GO:0015031	autophagy|microtubule|protein binding|cellular response to nitrogen starvation|membrane|autophagosome|cytoplasmic vesicle|response to ethanol|protein transport
ZS11A03G022240	7.71962	15.0517	0.387518	0.0244757	-5.35251	8.4102e-05	0.000494452	Down	0	0	0.0332623	0.18639	0.61369	0.523685		AGL6	Agamous-like MADS-box protein AGL6	GO:0000977,GO:0045944,GO:0005634,GO:0046983,GO:0016021,GO:0003700,GO:0000987,GO:0009911,GO:0010228,GO:0048437,GO:0030154	RNA polymerase II transcription regulatory region sequence-specific DNA binding|positive regulation of transcription by RNA polymerase II|nucleus|protein dimerization activity|integral component of membrane|DNA-binding transcription factor activity|cis-regulatory region sequence-specific DNA binding|positive regulation of flower development|vegetative to reproductive phase transition of meristem|…
ZS11A03G022250	422.143	678.567	165.719	0.244851	-2.03002	1.34128e-78	2.04037e-76	Down	4.05713	3.84743	3.46457	15.5822	16.435	15.4797	106438253	SOC1	MADS-box protein SOC1	GO:0000977,GO:0045944,GO:0005634,GO:0046983,GO:0005737,GO:0003700,GO:0016021,GO:0000987,GO:0010077,GO:0009911,GO:0009739,GO:0009409,GO:0009908,GO:0030154	RNA polymerase II transcription regulatory region sequence-specific DNA binding|positive regulation of transcription by RNA polymerase II|nucleus|protein dimerization activity|cytoplasm|DNA-binding transcription factor activity|integral component of membrane|cis-regulatory region sequence-specific DNA binding|maintenance of inflorescence meristem identity|positive regulation of flower development…
ZS11A03G022930	21.1923	30.7307	11.6539	0.378395	-1.40203	0.0020478	0.00859183	Down	0.231381	0.203397	0.248869	0.470895	0.739975	0.628591	106438330	MYB12	Transcription factor MYB12	GO:1900386,GO:0000976,GO:0005634,GO:0051555,GO:1990841,GO:0010224,GO:0005515,GO:0003700,GO:0009651,GO:0009723,GO:0009733,GO:0045893,GO:0048640,GO:0008285	positive regulation of flavonol biosynthetic process|transcription cis-regulatory region binding|nucleus|flavonol biosynthetic process|promoter-specific chromatin binding|response to UV-B|protein binding|DNA-binding transcription factor activity|response to salt stress|response to ethylene|response to auxin|positive regulation of DNA-templated transcription|negative regulation of developmental gr…
ZS11A03G023250	6.29631	11.2486	1.34401	0.119846	-3.06074	0.00404633	0.0155064	Down	0.0432919	0.0830313	0.0507971	0.609961	0.809406	0.0940887	106443683	WOX3	WUSCHEL-related homeobox 3	GO:0099402,GO:0003700,GO:0005634,GO:0003677,GO:0006355,GO:0005515,GO:0009947,GO:0010482,GO:0009943,GO:0009908,GO:0030154	plant organ development|DNA-binding transcription factor activity|nucleus|DNA binding|regulation of DNA-templated transcription|protein binding|centrolateral axis specification|regulation of epidermal cell division|adaxial/abaxial axis specification|flower development|cell differentiation
ZS11A03G023540	26.0654	36.2232	15.9076	0.441726	-1.17878	0.00603298	0.021883	Down	0.650585	0.525383	0.48213	0.739746	1.58363	1.52558	106438425	CML48	Probable calcium-binding protein CML48	GO:0005509	calcium ion binding	bna04626	Plant-pathogen interaction
ZS11A03G023730	19.2634	32.0458	6.48104	0.208051	-2.26499	2.40271e-05	0.000157268	Down	0.352372	0.37546	0.04594	1.50781	1.15581	1.23384		At5g15350	Lamin-like protein	GO:0009055,GO:0022900,GO:0046658,GO:0016021	electron transfer activity|electron transport chain|anchored component of plasma membrane|integral component of membrane
ZS11A03G023760	50.1608	84.5833	15.7384	0.185297	-2.43209	2.47873e-12	3.96688e-11	Down	0.209835	0.553369	0.492425	2.19271	2.78751	1.90969	106386192	At5g58784	Dehydrodolichyl diphosphate synthase 5	GO:0004659,GO:0006486,GO:0009570,GO:0005783,GO:0009668,GO:0016021,GO:0016094,GO:0042175,GO:0009409,GO:0031984,GO:0031090,GO:0019348	prenyltransferase activity|protein glycosylation|chloroplast stroma|endoplasmic reticulum|plastid membrane organization|integral component of membrane|polyprenol biosynthetic process|nuclear outer membrane-endoplasmic reticulum membrane network|response to cold|organelle subcompartment|organelle membrane|dolichol metabolic process	bna00900	Terpenoid backbone biosynthesis
ZS11A03G023840	127.002	73.0312	180.973	2.47789	1.30911	2.42606e-12	3.88586e-11	Up	5.45739	5.5179	5.35945	1.97802	2.6851	2.06276	106438408	YAB5	Axial regulator YABBY 5	GO:0032502,GO:0003677,GO:0005634,GO:1902183,GO:0001067,GO:2000024,GO:0005515,GO:0003700,GO:0046872,GO:0032501,GO:0009987,GO:0006355	developmental process|DNA binding|nucleus|regulation of shoot apical meristem development|transcription regulatory region nucleic acid binding|regulation of leaf development|protein binding|DNA-binding transcription factor activity|metal ion binding|multicellular organismal process|cellular process|regulation of DNA-templated transcription
ZS11A03G023910	17.5743	26.3351	8.81345	0.337022	-1.56908	0.0045216	0.0170758	Down	0.484898	0.155001	0.227584	0.546557	0.795252	1.29975	106388381			GO:0010038	response to metal ion
ZS11A03G024050	7.85077	2.32122	13.3803	5.89036	2.55836	0.00283137	0.0113946	Up	0.178285	0.310854	0.171157	0	0.063795	0.0528376	106438387	HSFA2	Heat stress transcription factor A-2	GO:0043565,GO:0005634,GO:0006355,GO:0003700,GO:0001067,GO:0016021,GO:0005737,GO:0003690,GO:1990841,GO:0034605,GO:0008168,GO:0005515,GO:0010286,GO:0071456,GO:0042542,GO:0034620,GO:1903508	sequence-specific DNA binding|nucleus|regulation of DNA-templated transcription|DNA-binding transcription factor activity|transcription regulatory region nucleic acid binding|integral component of membrane|cytoplasm|double-stranded DNA binding|promoter-specific chromatin binding|cellular response to heat|methyltransferase activity|protein binding|heat acclimation|cellular response to hypoxia|resp…
ZS11A03G024160	160.674	79.9766	241.371	3.0134	1.59139	4.67234e-19	1.21215e-17	Up	3.1935	3.7028	3.76416	1.43165	0.92846	1.24615		TPS10	Tricyclene synthase, chloroplastic	GO:0010333,GO:0016102,GO:0009507,GO:0000287,GO:0009532,GO:0005829,GO:0034768,GO:0016021,GO:0080027,GO:0102313,GO:0009753,GO:0102701,GO:0009625,GO:0043693,GO:0009975,GO:0009611,GO:0008234,GO:0016106,GO:0005515,GO:0016099,GO:0006508	terpene synthase activity|diterpenoid biosynthetic process|chloroplast|magnesium ion binding|plastid stroma|cytosol|(E)-beta-ocimene synthase activity|integral component of membrane|response to herbivore|1,8-cineole synthase activity|response to jasmonic acid|tricyclene synthase activity|response to insect|monoterpene biosynthetic process|cyclase activity|response to wounding|cysteine-type peptid…
ZS11A03G024250	194.621	75.8543	313.388	4.13674	2.04849	2.11783e-37	1.26167e-35	Up	5.56291	4.89143	5.28771	1.34895	1.10455	1.43504	106389499	SCPL10	Serine carboxypeptidase-like 10	GO:0004185,GO:0006508,GO:0005576,GO:0099503,GO:0005773,GO:0019748,GO:0016747,GO:0006725,GO:1901360,GO:0016021	serine-type carboxypeptidase activity|proteolysis|extracellular region|secretory vesicle|vacuole|secondary metabolic process|acyltransferase activity, transferring groups other than amino-acyl groups|cellular aromatic compound metabolic process|organic cyclic compound metabolic process|integral component of membrane
ZS11A03G024390	67.7287	101.62	33.8372	0.330237	-1.59842	1.32193e-09	1.59104e-08	Down	0.683353	0.524252	0.801821	2.07233	2.28628	1.80342	111213398	AHL17	AT-hook motif nuclear-localized protein 17	GO:0003680,GO:0005634,GO:0006355,GO:0003700,GO:0016021	minor groove of adenine-thymine-rich DNA binding|nucleus|regulation of DNA-templated transcription|DNA-binding transcription factor activity|integral component of membrane
ZS11A03G024930	55.2549	74.6926	35.8172	0.478795	-1.06252	0.000583793	0.00282887	Down	0.530521	0.327056	0.518744	0.652559	1.08138	1.19419
ZS11A03G025110	684.051	262.874	1105.23	4.19842	2.06985	6.75011e-128	2.04273e-125	Up	20.3403	19.2312	20.592	4.80581	5.21068	4.58785		EXO	Protein EXORDIUM	GO:0005615,GO:0009741,GO:0009505,GO:0048046,GO:0005794,GO:0005829,GO:0016021	extracellular space|response to brassinosteroid|plant-type cell wall|apoplast|Golgi apparatus|cytosol|integral component of membrane
ZS11A03G025130	88.8827	127.108	50.6571	0.398298	-1.32808	7.16865e-09	7.95022e-08	Down	1.18784	0.877669	0.936794	2.59729	2.93174	2.15838	106438471	TL29	Thylakoid lumenal 29 kDa protein, chloroplastic	GO:0034599,GO:0004601,GO:0009507,GO:0098869,GO:0020037,GO:0031978,GO:0005515,GO:0055035,GO:0042744,GO:0000302,GO:0005829,GO:0005634	cellular response to oxidative stress|peroxidase activity|chloroplast|cellular oxidant detoxification|heme binding|plastid thylakoid lumen|protein binding|plastid thylakoid membrane|hydrogen peroxide catabolic process|response to reactive oxygen species|cytosol|nucleus
ZS11A03G025210	33.5385	45.5224	21.5545	0.468764	-1.09307	0.00320562	0.0126915	Down	1.77974	1.11308	2.17908	4.43366	2.89347	3.61575		AGP5	Classical arabinogalactan protein 5	GO:0031225,GO:0005886,GO:0016021	anchored component of membrane|plasma membrane|integral component of membrane
ZS11A03G025590	1.8814	3.76281	0	0.0498828	-4.32531	0.0147501	0.0466468	Down	0	0	0	0.198206	0.0889902	0.0655157	106436444	AGL11	Agamous-like MADS-box protein AGL11	GO:0000977,GO:0045944,GO:0005634,GO:0046983,GO:0090397,GO:0003700,GO:0005576,GO:0016021,GO:0000987,GO:0060320,GO:0048316,GO:0080060,GO:0080155,GO:1903338,GO:0010026,GO:0051302,GO:0022412	RNA polymerase II transcription regulatory region sequence-specific DNA binding|positive regulation of transcription by RNA polymerase II|nucleus|protein dimerization activity|stigma papilla|DNA-binding transcription factor activity|extracellular region|integral component of membrane|cis-regulatory region sequence-specific DNA binding|rejection of self pollen|seed development|integument developme…
ZS11A03G025750	740.716	1099.06	382.368	0.347631	-1.52437	1.80909e-84	3.01831e-82	Down	8.99171	8.64484	9.12042	26.461	25.1412	26.8892	106438825	LHCB5	Chlorophyll a-b binding protein CP26, chloroplastic	GO:0009765,GO:0016168,GO:0009522,GO:0009523,GO:0009535,GO:0009416,GO:0019904,GO:0003729,GO:0046872,GO:0010207,GO:0030076,GO:0010287,GO:0005829,GO:0016021	photosynthesis, light harvesting|chlorophyll binding|photosystem I|photosystem II|chloroplast thylakoid membrane|response to light stimulus|protein domain specific binding|mRNA binding|metal ion binding|photosystem II assembly|light-harvesting complex|plastoglobule|cytosol|integral component of membrane	bna00196	Photosynthesis - antenna proteins
ZS11A03G025770	75.8762	29.3447	122.408	4.20417	2.07182	3.29398e-15	6.58484e-14	Up	1.72584	2.27756	1.89499	0.356935	0.482994	0.602203	106438822	NIP5-1	Probable aquaporin NIP5-1	GO:0015267,GO:0055085,GO:0016021,GO:0016328,GO:0080029,GO:0046715,GO:0005372,GO:0046713,GO:0015105,GO:0006833,GO:0046685,GO:0015700	channel activity|transmembrane transport|integral component of membrane|lateral plasma membrane|cellular response to boron-containing substance levels|active borate transmembrane transporter activity|water transmembrane transporter activity|borate transport|arsenite transmembrane transporter activity|water transport|response to arsenic-containing substance|arsenite transport
ZS11A03G025910	2151.83	1281.81	3021.85	2.35632	1.23654	6.58672e-126	1.91193e-123	Up	33.7208	32.0927	31.8877	15.2681	13.1516	13.877	106438812		Myrosinase	GO:0019137,GO:0005773,GO:0005975,GO:0102799,GO:0009625,GO:0008422,GO:0002213,GO:0019759,GO:0016145,GO:0102483,GO:0048046,GO:0022626,GO:0046872,GO:0099503,GO:0019760,GO:0005777,GO:0010119,GO:0009737,GO:0009579,GO:0009507,GO:0016021,GO:0097306,GO:1901565,GO:0071396,GO:0009755	thioglucosidase activity|vacuole|carbohydrate metabolic process|glucosinolate glucohydrolase activity|response to insect|beta-glucosidase activity|defense response to insect|glycosinolate catabolic process|S-glycoside catabolic process|scopolin beta-glucosidase activity|apoplast|cytosolic ribosome|metal ion binding|secretory vesicle|glucosinolate metabolic process|peroxisome|regulation of stomata…	bna00380	Tryptophan metabolism
ZS11A03G025950	36.2568	22.7935	49.7201	2.17848	1.12332	0.00115502	0.00518442	Up	0.659337	0.541958	0.580231	0.232243	0.370745	0.230299	106442052	At4g11050	Endoglucanase 19	GO:0008810,GO:0030245,GO:0005576,GO:0030246,GO:0016021,GO:0071555	cellulase activity|cellulose catabolic process|extracellular region|carbohydrate binding|integral component of membrane|cell wall organization	bna00500	Starch and sucrose metabolism
ZS11A03G026440	12.363	20.9083	3.81764	0.180314	-2.47142	0.000166725	0.000918069	Down	0.0805073	0.0308816	0.0755714	0.33273	0.380262	0.332445	106438776	CYP75B137	Flavonoid 3'-monooxygenase CYP75B137	GO:0016705,GO:0016021,GO:0004497,GO:0005506,GO:0020037,GO:0005829,GO:0005783	oxidoreductase activity, acting on paired donors, with incorporation or reduction of molecular oxygen|integral component of membrane|monooxygenase activity|iron ion binding|heme binding|cytosol|endoplasmic reticulum
ZS11A03G026620	14.518	21.1266	7.90941	0.371804	-1.42739	0.0083961	0.0289713	Down	0.122695	0.134469	0.164532	0.395133	0.431195	0.3238	106438768	PAP1	Plastid lipid-associated protein 1, chloroplastic	GO:0009507,GO:0043155,GO:0005515,GO:0009644,GO:0009737,GO:0010319,GO:0009409,GO:0031977,GO:0055035,GO:0009532,GO:0005739,GO:0005829,GO:0005634,GO:0009414,GO:0071482	chloroplast|negative regulation of photosynthesis, light reaction|protein binding|response to high light intensity|response to abscisic acid|stromule|response to cold|thylakoid lumen|plastid thylakoid membrane|plastid stroma|mitochondrion|cytosol|nucleus|response to water deprivation|cellular response to light stimulus
ZS11A03G026920	68.8568	105.855	31.8583	0.298921	-1.74216	7.62154e-10	9.46751e-09	Down	1.53101	0.75292	1.52006	4.27736	3.59255	5.03381
ZS11A03G026960	11083	17234.1	4931.86	0.285869	-1.80658	0	0	Down	121.016	124.527	131.3	450.506	443.86	449.667	106438740	THI2	Thionin	GO:0006952,GO:0090729,GO:0005576,GO:0035821,GO:0009751	defense response|toxin activity|extracellular region|modulation of process of another organism|response to salicylic acid
ZS11A03G027190	4165.3	2346.02	5984.57	2.54922	1.35005	1.17838e-279	9.71614e-277	Up	120.906	128.082	125.161	50.5407	51.7949	47.3525	106438727	XTH9	Xyloglucan endotransglucosylase/hydrolase protein 9	GO:0016762,GO:0010411,GO:0048046,GO:0016021,GO:0004553,GO:0071555,GO:0042546,GO:0030247,GO:0051536,GO:0071669,GO:0009835	xyloglucan:xyloglucosyl transferase activity|xyloglucan metabolic process|apoplast|integral component of membrane|hydrolase activity, hydrolyzing O-glycosyl compounds|cell wall organization|cell wall biogenesis|polysaccharide binding|iron-sulfur cluster binding|plant-type cell wall organization or biogenesis|fruit ripening
ZS11A03G027300	44.8359	60.1605	29.5113	0.487978	-1.03511	0.000964985	0.00442357	Down	0.450923	0.720703	0.755852	1.51269	1.31003	1.19002		AOP1.2	Probable 2-oxoglutarate-dependent dioxygenase AOP1.2	GO:0051213,GO:0009805,GO:0046872,GO:0002238,GO:0016705,GO:0031418	dioxygenase activity|coumarin biosynthetic process|metal ion binding|response to molecule of fungal origin|oxidoreductase activity, acting on paired donors, with incorporation or reduction of molecular oxygen|L-ascorbic acid binding
ZS11A03G027500	2419.4	3310.49	1528.32	0.460934	-1.11737	6.6481e-100	1.3704e-97	Down	45.9799	50.4592	54.8674	113.367	108.166	113.014	106438689	At1g56220	Dormancy-associated protein homolog 3
ZS11A03G027670	2.71119	0	5.42237	30.4903	4.93028	0.0025379	0.0103705	Up	0.0909932	0.392669	0.26692	0	0	0	106443778
ZS11A03G028250	10.6664	18.992	2.34072	0.124428	-3.00661	0.000133133	0.000749042	Down	0.201654	0.038676	0.0473226	1.06071	0.793729	0.525918		ETC3	MYB-like transcription factor ETC3	GO:0000976,GO:0030154,GO:0005634,GO:0090558,GO:1900033,GO:0010015,GO:0003700,GO:0005515,GO:0071695,GO:0010063,GO:0009791,GO:0090698,GO:0010016,GO:0048646,GO:0048608,GO:0008544,GO:0006355,GO:0060429	transcription cis-regulatory region binding|cell differentiation|nucleus|plant epidermis development|negative regulation of trichome patterning|root morphogenesis|DNA-binding transcription factor activity|protein binding|anatomical structure maturation|positive regulation of trichoblast fate specification|post-embryonic development|post-embryonic plant morphogenesis|shoot system morphogenesis|ana…
ZS11A03G028290	14.8666	7.46952	22.2637	2.97786	1.57427	0.00653535	0.0234348	Up	0.686724	0.249794	0.66685	0.133457	0.209717	0.205861				GO:0016021	integral component of membrane
ZS11A03G028590	233.881	126.504	341.257	2.69853	1.43217	6.68539e-26	2.52558e-24	Up	2.65729	2.64627	2.85967	0.967382	1.04439	1.07645	106438591
ZS11A03G028660	11.6056	5.06722	18.1439	3.5296	1.81951	0.00500977	0.018652	Up	0.243507	0.266876	0.448992	0.147038	0.0513465	0.075604	106442070	UNE10	Transcription factor UNE10	GO:0046983,GO:0005634,GO:0010187,GO:0010218,GO:0009704,GO:0009845,GO:0003677,GO:0003700,GO:0009506,GO:0009567,GO:0009959,GO:0016021,GO:0009637,GO:0006351,GO:0006355	protein dimerization activity|nucleus|negative regulation of seed germination|response to far red light|de-etiolation|seed germination|DNA binding|DNA-binding transcription factor activity|plasmodesma|double fertilization forming a zygote and endosperm|negative gravitropism|integral component of membrane|response to blue light|DNA-templated transcription|regulation of DNA-templated transcription
ZS11A03G028820	405.309	262.851	547.766	2.07697	1.05448	2.10589e-19	5.56999e-18	Up	5.52186	4.7731	5.62722	2.74589	2.90484	2.14896	106438884	SEOA	Protein SIEVE ELEMENT OCCLUSION A	GO:0010088,GO:0016021,GO:0043621,GO:0042803	phloem development|integral component of membrane|protein self-association|protein homodimerization activity
ZS11A03G029380	4.50241	8.67705	0.327769	0.0423284	-4.56223	0.00155498	0.00673524	Down	0.0257034	0	0	0.289718	0.151757	0.251382	106438943	STE1	Delta(7)-sterol-C5(6)-desaturase 1	GO:0005506,GO:0008610,GO:0005789,GO:0070704,GO:0008202,GO:0016021,GO:0016717,GO:1901617,GO:1901362,GO:0042446	iron ion binding|lipid biosynthetic process|endoplasmic reticulum membrane|sterol desaturase activity|steroid metabolic process|integral component of membrane|oxidoreductase activity, acting on paired donors, with oxidation of a pair of donors resulting in the reduction of molecular oxygen to two molecules of water|organic hydroxy compound biosynthetic process|organic cyclic compound biosynthetic…	bna00100	Steroid biosynthesis
ZS11A03G029660	19.1752	31.3758	6.97465	0.225331	-2.14988	2.63068e-05	0.000170795	Down	0.55626	0.977967	0.43513	3.39622	2.91933	2.72014		CYP89A9	Cytochrome P450 89A9	GO:0016705,GO:0004497,GO:0005506,GO:0020037	oxidoreductase activity, acting on paired donors, with incorporation or reduction of molecular oxygen|monooxygenase activity|iron ion binding|heme binding
ZS11A03G029750	20.1545	35.134	5.17506	0.146026	-2.7757	2.36033e-07	2.14275e-06	Down	0.268714	0.110438	0.225214	1.40625	1.32211	1.46003	106443876
ZS11A03G029770	531.143	320.751	741.535	2.31122	1.20866	2.13295e-42	1.4963e-40	Up	6.68936	6.54802	6.34236	2.95014	2.91133	2.78133	106438965	At3g03770	Probable inactive leucine-rich repeat receptor-like protein kinase At3g03770	GO:0006468,GO:0004672,GO:0016021,GO:0005886,GO:0005524,GO:0032440,GO:0005515	protein phosphorylation|protein kinase activity|integral component of membrane|plasma membrane|ATP binding|2-alkenal reductase [NAD(P)+] activity|protein binding
ZS11A03G030640	21.2068	12.0625	30.3512	2.51439	1.33021	0.00588993	0.0214448	Up	1.0328	1.26054	2.03811	0.308671	0.785324	0.66319	106443937
ZS11A03G030680	82.7271	112.073	53.3808	0.475927	-1.07119	7.15367e-06	5.13297e-05	Down	0.649021	0.995827	0.989998	1.61551	1.93192	2.0982
ZS11A03G030820	19.4017	1.85565	36.9478	19.2345	4.26563	2.31623e-09	2.72436e-08	Up	0.899846	0.817508	0.944704	0.0667283	0.0699055	0	106443931	FAF4	Protein FANTASTIC FOUR 4	GO:0010075,GO:0016021	regulation of meristem growth|integral component of membrane
ZS11A03G030870	6.96571	2.258	11.6734	5.16796	2.36959	0.0073166	0.0257956	Up	0.276824	0.464566	0.487223	0.13001	0	0.112807
ZS11A03G030890	2.18941	4.37882	0	0.043404	-4.52603	0.010284	0.0344904	Down	0	0	0	0.107473	0.0375301	0.373007		MUTE	Transcription factor MUTE	GO:0010052,GO:0046983,GO:0005634,GO:0003700,GO:0000976,GO:0006355,GO:1903508,GO:0009913	guard cell differentiation|protein dimerization activity|nucleus|DNA-binding transcription factor activity|transcription cis-regulatory region binding|regulation of DNA-templated transcription|positive regulation of nucleic acid-templated transcription|epidermal cell differentiation
ZS11A03G030900	38.16	18.3739	57.9461	3.18031	1.66917	3.12259e-05	0.000200015	Up	1.10846	0.936059	0.873556	0.0932398	0.472117	0.377543	106443926	HIPP32	Heavy metal-associated isoprenylated plant protein 32	GO:0046872,GO:0009505,GO:0005739	metal ion binding|plant-type cell wall|mitochondrion
ZS11A03G031140	39.2208	64.6872	13.7544	0.214345	-2.22199	5.05896e-09	5.71523e-08	Down	0.0961258	0.193582	0.11279	0.523687	0.832393	0.574518		SUD1	Probable E3 ubiquitin ligase SUD1	GO:0008270,GO:0030433,GO:0030176,GO:0016491	zinc ion binding|ubiquitin-dependent ERAD pathway|integral component of endoplasmic reticulum membrane|oxidoreductase activity
ZS11A03G031210	8.99946	2.27175	15.7272	6.98472	2.8042	0.000603726	0.00291281	Up	0.131936	0.287552	0.154809	0.0112662	0.0472104	0.0260677	106385691	GSVIVT00026920001	Probable polygalacturonase	GO:0004650,GO:0005975,GO:0016021	polygalacturonase activity|carbohydrate metabolic process|integral component of membrane
ZS11A03G031550	2.98175	0	5.9635	33.3262	5.05859	0.00160394	0.0069236	Up	0.162099	0.0388621	0.166426	0	0	0		REM9	B3 domain-containing protein REM9
ZS11A03G031860	13.3687	3.50681	23.2306	6.61344	2.7254	0.000205402	0.00111083	Up	0.2054	0.538392	0.224942	0.0128622	0.121271	0.0148803	106439165	DTX43	Protein DETOXIFICATION 43	GO:0042910,GO:0042908,GO:0016021,GO:0015297,GO:0015746,GO:0055085,GO:0005886,GO:0015137,GO:0016036,GO:0005381,GO:0009737,GO:0006879,GO:0006826	xenobiotic transmembrane transporter activity|xenobiotic transport|integral component of membrane|antiporter activity|citrate transport|transmembrane transport|plasma membrane|citrate transmembrane transporter activity|cellular response to phosphate starvation|iron ion transmembrane transporter activity|response to abscisic acid|cellular iron ion homeostasis|iron ion transport
ZS11A03G032510	114.719	176.078	53.3596	0.304829	-1.71393	1.96723e-16	4.28163e-15	Down	0.537748	0.551872	0.442788	1.57735	1.55034	2.02988	106439231	At3g08860	Alanine--glyoxylate aminotransferase 2 homolog 3, mitochondrial	GO:0008483,GO:0043562,GO:0005739,GO:0030170,GO:1901566,GO:0009853	transaminase activity|cellular response to nitrogen levels|mitochondrion|pyridoxal phosphate binding|organonitrogen compound biosynthetic process|photorespiration	bna00250,bna00260,bna00270,bna00280	Alanine, aspartate and glutamate metabolism|Glycine, serine and threonine metabolism|Cysteine and methionine metabolism|Valine, leucine and isoleucine degradation
ZS11A03G032550	5.83064	10.6316	1.02965	0.0962677	-3.3768	0.00197458	0.00832889	Down	0.0421771	0.0404466	0.049489	0.51502	0.37353	0.504162	106353001	TRX9	Thioredoxin H9
ZS11A03G032560	30.6083	41.7325	19.484	0.467658	-1.09647	0.0042429	0.0161601	Down	2.0689	1.32267	1.71953	3.15789	3.1386	4.87115		LTP6	Non-specific lipid-transfer protein 6	GO:0006869,GO:0008289,GO:0016021,GO:0019863,GO:0009414,GO:0006952	lipid transport|lipid binding|integral component of membrane|IgE binding|response to water deprivation|defense response
ZS11A03G032990	3.21482	6.10188	0.327769	0.0601808	-4.05455	0.00789015	0.0274755	Down	0.0532162	0	0	0.399888	0.26183	0.346973	106353036	ATL66	RING-H2 finger protein ATL66	GO:0016567,GO:0016021,GO:0003735,GO:0016740,GO:1990904,GO:0005840,GO:0046872,GO:0006412	protein ubiquitination|integral component of membrane|structural constituent of ribosome|transferase activity|ribonucleoprotein complex|ribosome|metal ion binding|translation
ZS11A03G033260	21.2377	33.4425	9.03292	0.267968	-1.89987	0.00024567	0.00130613	Down	0.181837	0.0232501	0.128016	0.364371	0.39365	0.500581		TBL8	Protein trichome birefringence-like 8	GO:0016413,GO:0016021	O-acetyltransferase activity|integral component of membrane
ZS11A03G033590	4.8524	9.39044	0.31436	0.0391655	-4.67427	0.00104133	0.00473047	Down	0	0.0139135	0	0.0953965	0.185601	0.141897				GO:0004523,GO:0090502,GO:0003676	RNA-DNA hybrid ribonuclease activity|RNA phosphodiester bond hydrolysis, endonucleolytic|nucleic acid binding
ZS11A03G033650	10.2883	19.9211	0.655538	0.0340401	-4.87662	2.71229e-05	0.000175765	Down	0.0402482	0	0	0.378051	0.495065	0.371763	125607000	LNK3	Protein LNK3	GO:0007623,GO:0005515,GO:0006355	circadian rhythm|protein binding|regulation of DNA-templated transcription
ZS11A03G033690	4420.93	6532.45	2309.42	0.353321	-1.50095	1.82698e-101	3.86404e-99	Down	20.4209	17.9457	21.0255	56.9247	56.8239	57.7184		SULTR42	Probable sulfate transporter 4.2	GO:0008271,GO:1902358,GO:0016021,GO:0031226,GO:0015293,GO:0031969	secondary active sulfate transmembrane transporter activity|sulfate transmembrane transport|integral component of membrane|intrinsic component of plasma membrane|symporter activity|chloroplast membrane
ZS11A03G033720	224.494	72.9308	376.057	5.14904	2.3643	2.27932e-55	2.21671e-53	Up	4.8904	4.7019	4.90573	1.04724	0.872693	0.949964	106353095	HSP70-4	Heat shock 70 kDa protein 4	GO:0140662,GO:0006457,GO:0005788,GO:0051787,GO:0034620,GO:0031072,GO:0005524,GO:0009505,GO:0000325,GO:0051082,GO:0005794,GO:0005829,GO:0016887,GO:0009617,GO:0009615,GO:0005739,GO:0009408,GO:0005634,GO:0005886,GO:0016567,GO:0031625,GO:0032440	ATP-dependent protein folding chaperone|protein folding|endoplasmic reticulum lumen|misfolded protein binding|cellular response to unfolded protein|heat shock protein binding|ATP binding|plant-type cell wall|plant-type vacuole|unfolded protein binding|Golgi apparatus|cytosol|ATP hydrolysis activity|response to bacterium|response to virus|mitochondrion|response to heat|nucleus|plasma membrane|prot…	bna03040,bna04141,bna04144	Spliceosome|Protein processing in endoplasmic reticulum|Endocytosis
ZS11A03G033890	23.8981	6.96775	40.8284	5.98261	2.58077	1.31916e-07	1.24134e-06	Up	1.13503	1.42338	1.05862	0.109347	0.171831	0.347887	106353107	COL4	Zinc finger protein CONSTANS-LIKE 4	GO:0005634,GO:0010182,GO:0045893	nucleus|sugar mediated signaling pathway|positive regulation of DNA-templated transcription
ZS11A03G034060	2.13102	4.26204	0	0.0444132	-4.49287	0.00837601	0.0289213	Down	0	0	0	0.175824	0.138147	0.305116	106395666			GO:0016021	integral component of membrane
ZS11A03G034700	61.8239	96.7458	26.9019	0.281065	-1.83102	9.23152e-09	1.01157e-07	Down	0.236611	0.510532	0.222105	1.42239	0.873118	1.25989	106439368	NCED3	9-cis-epoxycarotenoid dioxygenase NCED3, chloroplastic	GO:0016702,GO:0016121,GO:0009570,GO:0046872,GO:0009535,GO:0043289,GO:1902645,GO:0009687,GO:0042538,GO:0016106,GO:0120255,GO:0009414,GO:0010162,GO:0072330	oxidoreductase activity, acting on single donors with incorporation of molecular oxygen, incorporation of two atoms of oxygen|carotene catabolic process|chloroplast stroma|metal ion binding|chloroplast thylakoid membrane|apocarotenoid biosynthetic process|tertiary alcohol biosynthetic process|abscisic acid metabolic process|hyperosmotic salinity response|sesquiterpenoid biosynthetic process|olefi…	bna00906	Carotenoid biosynthesis
ZS11A03G034750	42.9485	65.9947	19.9023	0.298344	-1.74495	3.96541e-07	3.48531e-06	Down	0.11037	0.0996156	0.182829	0.353699	0.447205	0.529132	106439376	CYP72A15	Cytochrome P450 72A15
ZS11A03G034780	5.28692	0.618549	9.9553	15.5468	3.95855	0.00184667	0.00784985	Up	0.122078	0.16097	0.179052	0.0143335	0.0150159	0
ZS11A03G034990	74.362	122.696	26.0277	0.209788	-2.253	8.23103e-17	1.83931e-15	Down	0.655151	0.35602	0.717481	2.70768	2.83661	2.77656	106439402	NAC054	Protein CUP-SHAPED COTYLEDON 1	GO:0006355,GO:0003677,GO:0005634,GO:0001067,GO:0003700,GO:0090691,GO:0010014,GO:0010346,GO:0051782,GO:0009908,GO:0001763,GO:0048508,GO:0048527	regulation of DNA-templated transcription|DNA binding|nucleus|transcription regulatory region nucleic acid binding|DNA-binding transcription factor activity|formation of plant organ boundary|meristem initiation|shoot axis formation|negative regulation of cell division|flower development|morphogenesis of a branching structure|embryonic meristem development|lateral root development
ZS11A03G035170	3.64502	0.618549	6.6715	10.3956	3.37791	0.0149615	0.0471781	Up	0.0492457	0.110192	0.173349	0.0154188	0.016153	0	106444036	IAA19	Auxin-responsive protein IAA19	GO:0009734,GO:0005634,GO:0042802,GO:0000976,GO:0003700,GO:0006355,GO:0080086,GO:0009704	auxin-activated signaling pathway|nucleus|identical protein binding|transcription cis-regulatory region binding|DNA-binding transcription factor activity|regulation of DNA-templated transcription|stamen filament development|de-etiolation	bna04075	Plant hormone signal transduction
ZS11A03G035190	430.507	574.874	286.14	0.497597	-1.00695	5.90787e-25	2.13678e-23	Down	5.12968	5.54077	5.45402	11.0978	10.9155	11.048	106439415			GO:0009536	plastid
ZS11A03G035220	32.1484	13.9447	50.3521	3.59491	1.84595	2.57235e-06	1.98493e-05	Up	1.26011	1.43641	0.948513	0.491314	0.28075	0.258364	106439418	Os04g0669600	Probable carboxylesterase Os04g0669600	GO:0016787,GO:0009820,GO:0016021	hydrolase activity|alkaloid metabolic process|integral component of membrane	bna00564	Glycerophospholipid metabolism
ZS11A03G035290	9.51078	19.0216	0	0.00988729	-6.66021	4.4684e-07	3.89312e-06	Down	0	0	0	0.155175	0.169337	0.0822809		ADS3	Palmitoyl-monogalactosyldiacylglycerol delta-7 desaturase, chloroplastic
ZS11A03G035360	86.4442	23.6497	149.239	6.33272	2.66282	4.40514e-25	1.60655e-23	Up	1.21914	0.935298	1.10233	0.161667	0.162308	0.202619		SULTR34	Probable sulfate transporter 3.4	GO:0008271,GO:1902358,GO:0005887,GO:0015293,GO:0009506,GO:0006817	secondary active sulfate transmembrane transporter activity|sulfate transmembrane transport|integral component of plasma membrane|symporter activity|plasmodesma|phosphate ion transport
ZS11A03G035470	158.566	92.5694	224.562	2.42038	1.27524	1.334e-13	2.35554e-12	Up	5.70394	5.25023	4.70376	2.45292	2.36685	1.7674		TIP2-1	Aquaporin TIP2-1	GO:0015267,GO:0055085,GO:0016021,GO:0006833,GO:0042807,GO:0000326,GO:0005372,GO:0009705,GO:0015200,GO:0015843,GO:0042802,GO:0009506,GO:0009505,GO:0009941,GO:0005794,GO:0005886	channel activity|transmembrane transport|integral component of membrane|water transport|central vacuole|protein storage vacuole|water transmembrane transporter activity|plant-type vacuole membrane|methylammonium transmembrane transporter activity|methylammonium transport|identical protein binding|plasmodesma|plant-type cell wall|chloroplast envelope|Golgi apparatus|plasma membrane
ZS11A03G035480	12.0614	17.7366	6.38616	0.362743	-1.46298	0.0154795	0.0485327	Down	0.320068	0.204623	0.166914	0.734896	0.489929	0.734266	106444045	At3g16300	CASP-like protein 3A1	GO:0005886,GO:0051539,GO:0016021	plasma membrane|4 iron, 4 sulfur cluster binding|integral component of membrane
ZS11A03G035650	34.4607	48.3591	20.5622	0.426742	-1.22856	0.000533046	0.00261098	Down	0.678031	0.481638	0.412521	1.41528	1.21084	1.14613	106439447	RAP2-3	Ethylene-responsive transcription factor RAP2-3	GO:0009873,GO:0003700,GO:0005634,GO:0003677,GO:0005886,GO:0001067,GO:0005737,GO:0016021,GO:0005515,GO:0006355,GO:0010286,GO:0009753,GO:0009735,GO:0008219,GO:0006952,GO:1903508,GO:0051707	ethylene-activated signaling pathway|DNA-binding transcription factor activity|nucleus|DNA binding|plasma membrane|transcription regulatory region nucleic acid binding|cytoplasm|integral component of membrane|protein binding|regulation of DNA-templated transcription|heat acclimation|response to jasmonic acid|response to cytokinin|cell death|defense response|positive regulation of nucleic acid-tem…
ZS11A03G035710	402.388	789.721	15.055	0.0185741	-5.75056	1.08537e-129	3.4116e-127	Down	0.168205	0.190632	0.340904	12.5103	12.1129	12.878	106444057	At3g17010	B3 domain-containing protein At3g17010
ZS11A03G035750	282.015	119.434	444.595	3.72799	1.8984	3.44734e-44	2.54054e-42	Up	16.6919	14.5865	17.5932	4.10632	4.26629	5.02544			Phylloplanin	GO:0016021	integral component of membrane
ZS11A03G035850	14.6696	7.20639	22.1328	3.04333	1.60565	0.00579341	0.0211502	Up	0.400432	0.816004	0.469852	0.282094	0.197017	0.0815888	106439455	UBP12	Ubiquitin C-terminal hydrolase 12	GO:0016787,GO:0043248,GO:0016310,GO:0016301,GO:0140096	hydrolase activity|proteasome assembly|phosphorylation|kinase activity|catalytic activity, acting on a protein
ZS11A03G035860	3675.44	2307.14	5043.75	2.18728	1.12914	3.96448e-217	2.37422e-214	Up	84.4206	84.6894	85.1022	38.458	39.4742	40.7304		MSAMS2	S-adenosylmethionine synthase 2	GO:0004478,GO:0006556,GO:0005737,GO:0006730,GO:0005524,GO:0009506,GO:0009505,GO:0005730,GO:0046872,GO:0009809,GO:0009409,GO:0006555,GO:0003729,GO:0005886,GO:0016021	methionine adenosyltransferase activity|S-adenosylmethionine biosynthetic process|cytoplasm|one-carbon metabolic process|ATP binding|plasmodesma|plant-type cell wall|nucleolus|metal ion binding|lignin biosynthetic process|response to cold|methionine metabolic process|mRNA binding|plasma membrane|integral component of membrane
ZS11A03G035950	4.94516	9.24818	0.642129	0.0726212	-3.78347	0.00399105	0.0153338	Down	0.0457792	0.0439008	0	0.688006	0.180191	0.447725	106444126
ZS11A03G035970	16.2429	7.30532	25.1805	3.42233	1.77498	0.000717077	0.00339661	Up	0.864899	1.04578	0.970717	0.353217	0.296029	0.204319		HYH	Transcription factor HY5-like	GO:0045944,GO:0000981,GO:0005634,GO:0003677,GO:0001067,GO:0005515,GO:0010218,GO:0010114,GO:0010099,GO:0010017,GO:0010224	positive regulation of transcription by RNA polymerase II|DNA-binding transcription factor activity, RNA polymerase II-specific|nucleus|DNA binding|transcription regulatory region nucleic acid binding|protein binding|response to far red light|response to red light|regulation of photomorphogenesis|red or far-red light signaling pathway|response to UV-B
ZS11A03G036040	75.2259	113.464	36.9879	0.32593	-1.61737	2.26332e-09	2.66544e-08	Down	0.266437	0.588772	0.448551	1.51246	1.42489	1.14553		CNGC20	Probable cyclic nucleotide-gated ion channel 20, chloroplastic	GO:0005216,GO:0034220,GO:0016021,GO:0005886,GO:0080027,GO:0022836,GO:0019722,GO:0046873,GO:0006813,GO:0030552,GO:0030553,GO:0005516	ion channel activity|ion transmembrane transport|integral component of membrane|plasma membrane|response to herbivore|gated channel activity|calcium-mediated signaling|metal ion transmembrane transporter activity|potassium ion transport|cAMP binding|cGMP binding|calmodulin binding
ZS11A03G036120	35.3976	23.1169	47.6783	2.05373	1.03825	0.00626578	0.0226049	Up	3.02863	1.22528	2.60973	1.20014	1.11759	1.07991				GO:0016874,GO:0016021	ligase activity|integral component of membrane
ZS11A03G036140	53.9384	104.013	3.86398	0.0361869	-4.78839	1.14155e-21	3.45827e-20	Down	0.0588459	0.0564314	0.115079	1.71349	2.29693	2.32339	106444118	At3g17560	Putative F-box protein At3g17560
ZS11A03G036170	3.48024	6.63272	0.327769	0.0557085	-4.16596	0.00645892	0.0231914	Down	0.0348484	0	0	0.0981994	0.240042	0.37869	106444117	At5g25470	B3 domain-containing protein At5g25470	GO:0005634,GO:0003677,GO:0006897,GO:0005044,GO:0016020	nucleus|DNA binding|endocytosis|scavenger receptor activity|membrane
ZS11A03G036480	22.3666	32.9331	11.8002	0.355218	-1.49322	0.00135757	0.00596835	Down	0.232445	0.167181	0.295471	0.454866	0.914927	0.610433	106444107	PUB29	U-box domain-containing protein 29	GO:0061630,GO:0016567,GO:0009506,GO:0016021,GO:0070696,GO:0016874,GO:0016746	ubiquitin protein ligase activity|protein ubiquitination|plasmodesma|integral component of membrane|transmembrane receptor protein serine/threonine kinase binding|ligase activity|acyltransferase activity
ZS11A03G036580	80.076	130.358	29.7939	0.22756	-2.13568	1.04112e-16	2.31017e-15	Down	0.544518	0.372983	0.492879	2.46965	1.8524	1.97802	106439536	PLT5	Polyol transporter 5	GO:0005351,GO:0034219,GO:0016021,GO:1902600,GO:0005886,GO:0015576,GO:0010311,GO:0015591,GO:0015798,GO:0005365,GO:0015168,GO:0015148,GO:0015575,GO:0005354,GO:0006817,GO:0005355,GO:0032440,GO:0015791	carbohydrate:proton symporter activity|carbohydrate transmembrane transport|integral component of membrane|proton transmembrane transport|plasma membrane|sorbitol transmembrane transporter activity|lateral root formation|D-ribose transmembrane transporter activity|myo-inositol transport|myo-inositol transmembrane transporter activity|glycerol transmembrane transporter activity|D-xylose transmembr…
ZS11A03G036720	18.0143	29.7022	6.32641	0.216118	-2.21011	3.38461e-05	0.000215145	Down	0.152914	0.0879839	0.053827	0.473985	0.421319	0.515121		CRK2	CDPK-related kinase 2	GO:0006468,GO:0004672,GO:0005634,GO:0005737,GO:0005524,GO:0016020,GO:0018209,GO:0009939,GO:0035556,GO:0005516,GO:0005509,GO:0018212,GO:0008270,GO:0003676	protein phosphorylation|protein kinase activity|nucleus|cytoplasm|ATP binding|membrane|peptidyl-serine modification|positive regulation of gibberellic acid mediated signaling pathway|intracellular signal transduction|calmodulin binding|calcium ion binding|peptidyl-tyrosine modification|zinc ion binding|nucleic acid binding
ZS11A03G036770	29.3107	47.7426	10.8789	0.227822	-2.13402	1.76866e-07	1.6367e-06	Down	0.346505	0.304597	0.304932	1.65448	1.27863	1.34926	106444097	KRP6	Cyclin-dependent kinase inhibitor 6	GO:0004861,GO:0045736,GO:0005654,GO:0016301,GO:0001673,GO:0019900,GO:0016310	cyclin-dependent protein serine/threonine kinase inhibitor activity|negative regulation of cyclin-dependent protein serine/threonine kinase activity|nucleoplasm|kinase activity|male germ cell nucleus|kinase binding|phosphorylation
ZS11A03G036940	28.0196	44.8839	11.1552	0.254129	-1.97637	1.34921e-05	9.24156e-05	Down	0.267269	0.335165	0.0964932	0.637269	0.930611	1.29579	106424373	AZF2	Zinc finger protein AZF2	GO:0003700,GO:0006355,GO:0005634,GO:0003677,GO:0001067,GO:0008233,GO:0046872,GO:0042538,GO:0009793,GO:0009414,GO:0009737,GO:1903507,GO:0097306,GO:0071396,GO:0009755,GO:0006508	DNA-binding transcription factor activity|regulation of DNA-templated transcription|nucleus|DNA binding|transcription regulatory region nucleic acid binding|peptidase activity|metal ion binding|hyperosmotic salinity response|embryo development ending in seed dormancy|response to water deprivation|response to abscisic acid|negative regulation of nucleic acid-templated transcription|cellular respon…
ZS11A03G037250	27.7362	17.0033	38.4692	2.26953	1.18239	0.00465246	0.0175154	Up	0.476008	0.854054	0.468445	0.346153	0.181317	0.283663	106389289	At3g20240	Probable mitochondrial adenine nucleotide transporter BTL1	GO:0055085,GO:0016021,GO:0005743	transmembrane transport|integral component of membrane|mitochondrial inner membrane
ZS11A03G037390	46.9004	28.9061	64.8946	2.22705	1.15513	0.00018175	0.000993401	Up	0.669572	0.602586	0.761477	0.406385	0.283823	0.235074		COBL10	COBRA-like protein 10	GO:0010215,GO:0031225,GO:0009055,GO:0016021,GO:0022900	cellulose microfibril organization|anchored component of membrane|electron transfer activity|integral component of membrane|electron transport chain
ZS11A03G037420	13.9412	25.2943	2.58804	0.105573	-3.24369	1.32198e-05	9.07363e-05	Down	0	0.0862331	0.0150731	0.446454	0.353944	0.209393		At5g10770	Aspartyl protease family protein At5g10770
ZS11A03G037540	113.127	74.7722	151.481	2.03214	1.023	4.07823e-07	3.57619e-06	Up	6.22855	6.26259	4.91652	3.22662	2.34018	3.19962		SMR13	Cyclin-dependent protein kinase inhibitor SMR13	GO:0032875,GO:0005634,GO:0004860,GO:0016301,GO:0045839,GO:0043086,GO:0007049,GO:0016310	regulation of DNA endoreduplication|nucleus|protein kinase inhibitor activity|kinase activity|negative regulation of mitotic nuclear division|negative regulation of catalytic activity|cell cycle|phosphorylation
ZS11A03G037620	8.73406	13.5556	3.91253	0.29588	-1.75692	0.015976	0.0498132	Down	0.087587	0.100792	0.0205543	0.246811	0.224088	0.266501	106444186	BBX32	B-box zinc finger protein 32	GO:0008270,GO:0010017,GO:0005634,GO:0009640,GO:0009909,GO:0005737,GO:0009785,GO:0005515,GO:0003700,GO:0045892	zinc ion binding|red or far-red light signaling pathway|nucleus|photomorphogenesis|regulation of flower development|cytoplasm|blue light signaling pathway|protein binding|DNA-binding transcription factor activity|negative regulation of DNA-templated transcription
ZS11A03G037710	2.81737	5.24723	0.387518	0.0702918	-3.8305	0.0149933	0.0472506	Down	0	0	0.0167601	0.0536671	0.0702781	0.108653		ELF3-2	ELF3-like protein 2	GO:2000028	regulation of photoperiodism, flowering
ZS11A03G038190	26.3723	14.8671	37.8775	2.57284	1.36336	0.002422	0.00995122	Up	1.93409	2.00512	2.08538	0.245498	1.02875	1.13607	111214660
ZS11A03G038330	2.97596	5.56441	0.387518	0.0662548	-3.91583	0.0118642	0.0389628	Down	0	0	0.0327584	0.104895	0.164834	0.212368	106416564	ELIP1	Early light-induced protein 1, chloroplastic	GO:0009536,GO:0071490,GO:0071491,GO:0010117,GO:0010030,GO:0071486,GO:0071492,GO:0042651,GO:0031984,GO:0031967,GO:0071483,GO:0031090,GO:0016021,GO:0034605,GO:0009522,GO:0009523,GO:0010380,GO:0009409,GO:0010224,GO:0015979	plastid|cellular response to far red light|cellular response to red light|photoprotection|positive regulation of seed germination|cellular response to high light intensity|cellular response to UV-A|thylakoid membrane|organelle subcompartment|organelle envelope|cellular response to blue light|organelle membrane|integral component of membrane|cellular response to heat|photosystem I|photosystem II|r…
ZS11A03G038360	9.36323	1.32022	17.4062	13.5012	3.75501	4.44696e-05	0.000276202	Up	0.415853	0.461757	0.282495	0.0205584	0.0215373	0.0475682	111214195	TSJT1	Stem-specific protein TSJT1	GO:0005829,GO:0016787,GO:0005886	cytosol|hydrolase activity|plasma membrane
ZS11A03G038530	18.9606	27.0301	10.8911	0.402778	-1.31194	0.0151227	0.0476083	Down	0.0712982	0.649541	0.460122	1.10501	0.84191	1.04595		At4g14450	Uncharacterized protein At4g14450, chloroplastic	GO:0005634,GO:0098542,GO:0004386,GO:0005515,GO:0005737,GO:0071456	nucleus|defense response to other organism|helicase activity|protein binding|cytoplasm|cellular response to hypoxia
ZS11A03G038640	32.4997	14.9487	50.0506	3.35547	1.74652	9.09574e-05	0.000529531	Up	1.30952	2.00247	2.0764	0.16622	0.975153	0.49998	125594146	MYB90	Transcription factor MYB90	GO:0031540,GO:0000976,GO:0005634,GO:0031539,GO:0009745,GO:0009536,GO:0009963,GO:0005515,GO:0010597,GO:0003700,GO:0009718,GO:0002239,GO:0009867,GO:0009723,GO:0009733,GO:0019430,GO:0006355	regulation of anthocyanin biosynthetic process|transcription cis-regulatory region binding|nucleus|positive regulation of anthocyanin metabolic process|sucrose mediated signaling|plastid|positive regulation of flavonoid biosynthetic process|protein binding|green leaf volatile biosynthetic process|DNA-binding transcription factor activity|anthocyanin-containing compound biosynthetic process|respon…
ZS11A03G038660	7.43552	13.2858	1.58521	0.125625	-2.99281	0.00125418	0.00557454	Down	0.00792308	0.030392	0	0.0893058	0.116948	0.120538	125594147	AAE16	Probable acyl-activating enzyme 16, chloroplastic			bna00061,bna00071,bna04146	Fatty acid biosynthesis|Fatty acid degradation|Peroxisome
ZS11A03G039390	27.7565	17.2842	38.2287	2.21709	1.14866	0.0065108	0.0233526	Up	0.789127	1.36215	1.51853	0.563332	0.341669	0.788924		VTL5	Vacuolar iron transporter homolog 2.1	GO:0030026,GO:0005384,GO:0016021,GO:0071421,GO:0005774,GO:0005381,GO:0006880,GO:0034755,GO:0010039	cellular manganese ion homeostasis|manganese ion transmembrane transporter activity|integral component of membrane|manganese ion transmembrane transport|vacuolar membrane|iron ion transmembrane transporter activity|intracellular sequestering of iron ion|iron ion transmembrane transport|response to iron ion
ZS11A03G039670	663.966	993.942	333.99	0.336513	-1.57127	1.77573e-81	2.79852e-79	Down	7.13431	6.88013	6.41394	21.0287	20.5864	20.4191		At2g04570	GDSL esterase/lipase At2g04570	GO:0016788,GO:0016042,GO:0005576,GO:0016021,GO:0004312	hydrolase activity, acting on ester bonds|lipid catabolic process|extracellular region|integral component of membrane|fatty acid synthase activity
ZS11A03G039690	47.6827	64.008	31.3574	0.487295	-1.03713	0.000741119	0.00349622	Down	0.524898	0.335574	0.530355	1.09564	0.789117	1.01404	111214206	At2g04740	BTB/POZ domain-containing protein At2g04740	GO:0042742,GO:0000151,GO:0016567,GO:0005737,GO:0016021	defense response to bacterium|ubiquitin ligase complex|protein ubiquitination|cytoplasm|integral component of membrane
ZS11A03G039780	25.5936	15.0267	36.1604	2.40367	1.26524	0.00203729	0.00855217	Up	0.22256	0.341485	0.252439	0.12543	0.124103	0.0967404		PCMP-E74	Pentatricopeptide repeat-containing protein At2g04860	GO:0046872,GO:0016021,GO:0004497	metal ion binding|integral component of membrane|monooxygenase activity
ZS11A03G039870	164.751	303.829	25.6742	0.0841687	-3.57057	1.21352e-60	1.2929e-58	Down	0.563705	0.810865	0.826788	8.23354	9.29122	9.06597	106439795	LHCB2.1	Chlorophyll a-b binding protein 2.1, chloroplastic	GO:0009765,GO:0016168,GO:0009522,GO:0009523,GO:0009535,GO:0009416,GO:0019904,GO:0003729,GO:0046872,GO:1903428,GO:0090333,GO:0030104,GO:0009269,GO:0071215,GO:0009941,GO:0030076,GO:0009409,GO:0005794,GO:0010287,GO:0000325,GO:0005739,GO:0005829,GO:0016021	photosynthesis, light harvesting|chlorophyll binding|photosystem I|photosystem II|chloroplast thylakoid membrane|response to light stimulus|protein domain specific binding|mRNA binding|metal ion binding|positive regulation of reactive oxygen species biosynthetic process|regulation of stomatal closure|water homeostasis|response to desiccation|cellular response to abscisic acid stimulus|chloroplast…	bna00196	Photosynthesis - antenna proteins
ZS11A03G039930	14.4823	7.37264	21.5919	2.93064	1.55121	0.00490649	0.018331	Up	1.27587	0.917643	0.801998	0.42801	0.269034	0.346616	106444235	GRP3S	Glycine-rich protein 3 short isoform
ZS11A03G039950	16.8385	24.3555	9.32149	0.387466	-1.36786	0.0108735	0.0361729	Down	0.249846	0.638919	0.29316	1.09517	0.696587	1.35751	125607058	GRP3S	Glycine-rich protein 3 short isoform	GO:0005739,GO:0016021	mitochondrion|integral component of membrane
ZS11A03G040060	8540.98	4888.1	12193.9	2.49339	1.31811	0	0	Up	182.095	180.838	181.066	76.04	74.0922	72.4222	106439779	XET16A	Xyloglucan endotransglucosylase/hydrolase
ZS11A03G040220	593.474	957.276	229.672	0.239551	-2.06159	1.85939e-103	4.05311e-101	Down	3.56586	3.21925	3.64135	14.5328	13.9622	15.8565	125574970	AGT1	Serine--glyoxylate aminotransferase	GO:0008453,GO:0019265,GO:0005777,GO:0004760,GO:0050281,GO:0003729,GO:0048046,GO:0009570,GO:0005829,GO:0005739,GO:0005886,GO:0016021,GO:0009853	alanine-glyoxylate transaminase activity|glycine biosynthetic process, by transamination of glyoxylate|peroxisome|serine-pyruvate transaminase activity|serine-glyoxylate transaminase activity|mRNA binding|apoplast|chloroplast stroma|cytosol|mitochondrion|plasma membrane|integral component of membrane|photorespiration	bna00250,bna00260,bna00630,bna04146	Alanine, aspartate and glutamate metabolism|Glycine, serine and threonine metabolism|Glyoxylate and dicarboxylate metabolism|Peroxisome
ZS11A03G040490	78.7879	33.0024	124.573	3.78521	1.92037	1.06287e-14	2.04084e-13	Up	7.6909	7.78508	7.66342	1.54801	2.58274	2.12255	106444222	PRB1	Pathogenesis-related protein 1	GO:0005576,GO:0009607,GO:0010266,GO:0099503,GO:0009414,GO:0016021,GO:0006952,GO:0044419,GO:0009751,GO:0009753,GO:0009723,GO:0009611	extracellular region|response to biotic stimulus|response to vitamin B1|secretory vesicle|response to water deprivation|integral component of membrane|defense response|biological process involved in interspecies interaction between organisms|response to salicylic acid|response to jasmonic acid|response to ethylene|response to wounding	bna04016,bna04075,bna04626	MAPK signaling pathway - plant|Plant hormone signal transduction|Plant-pathogen interaction
ZS11A03G040580	239.544	128.71	350.377	2.71492	1.44091	4.43625e-24	1.5278e-22	Up	14.6815	13.3961	14.1157	5.24108	6.19157	4.3863	106439731	GASA7	Gibberellin-regulated protein 7	GO:0009740,GO:0005576,GO:0016021	gibberellic acid mediated signaling pathway|extracellular region|integral component of membrane
ZS11A03G041010	262.382	445.476	79.288	0.176657	-2.50098	6.45273e-64	7.37179e-62	Down	0.94294	0.801235	1.13442	5.53845	5.2149	5.75891		PAP10	Purple acid phosphatase 10	GO:0003993,GO:0016036,GO:0009506,GO:0009505,GO:0046872,GO:0005576,GO:0016021,GO:0016746,GO:0005737	acid phosphatase activity|cellular response to phosphate starvation|plasmodesma|plant-type cell wall|metal ion binding|extracellular region|integral component of membrane|acyltransferase activity|cytoplasm
ZS11A03G041100	174.491	94.8101	254.173	2.68496	1.4249	8.17219e-19	2.09056e-17	Up	3.79226	3.38901	3.33329	1.4044	1.15027	1.44751	106439838	NFD4	Protein NUCLEAR FUSION DEFECTIVE 4	GO:0006817,GO:0016021,GO:0005886,GO:0050896	phosphate ion transport|integral component of membrane|plasma membrane|response to stimulus
ZS11A03G041200	14.3282	4.49814	24.1582	5.36732	2.4242	6.38871e-05	0.000385566	Up	0.915177	0.720908	0.767025	0.214906	0.0643255	0.17759	106444247	UBC29	Ubiquitin-conjugating enzyme E2 29	GO:0070647,GO:0005524,GO:0005634,GO:0006511,GO:0016740,GO:0140096,GO:0016874	protein modification by small protein conjugation or removal|ATP binding|nucleus|ubiquitin-dependent protein catabolic process|transferase activity|catalytic activity, acting on a protein|ligase activity	bna03083,bna04120,bna04141	Polycomb repressive complex|Ubiquitin mediated proteolysis|Protein processing in endoplasmic reticulum
ZS11A03G041270	10.5423	17.7411	3.34355	0.189952	-2.39629	0.000823953	0.00384113	Down	0.0723036	0.069337	0.0424192	0.492382	0.24902	0.255355	106439827	UGT90A1	UDP-glycosyltransferase 90A1	GO:0008194,GO:0009718,GO:0005634,GO:0046527,GO:0046983,GO:0003677	UDP-glycosyltransferase activity|anthocyanin-containing compound biosynthetic process|nucleus|glucosyltransferase activity|protein dimerization activity|DNA binding
ZS11A03G041340	26.3918	44.2052	8.57836	0.193205	-2.3718	8.35803e-08	8.08697e-07	Down	0.148075	0.0993998	0.138997	0.611983	0.728548	0.691913				GO:0022857,GO:0055085,GO:0016021,GO:0009793	transmembrane transporter activity|transmembrane transport|integral component of membrane|embryo development ending in seed dormancy
ZS11A03G041460	226.772	317.79	135.754	0.428897	-1.2213	4.15859e-17	9.53241e-16	Down	1.83072	1.68721	1.39487	4.08684	3.48598	4.15967	125607078	DJC76	Chaperone protein dnaJ C76, chloroplastic	GO:0009507,GO:0003723,GO:0016021	chloroplast|RNA binding|integral component of membrane
ZS11A03G041770	121.008	180.293	61.7223	0.343052	-1.5435	5.47508e-16	1.15668e-14	Down	1.44665	1.74608	1.49258	4.56851	4.7615	4.63482	106439964	AGL8	Agamous-like MADS-box protein AGL8 homolog	GO:0000977,GO:0045944,GO:0005634,GO:0046983,GO:0003700,GO:0000987,GO:0010077,GO:0009911,GO:0060560,GO:0010154,GO:0009908,GO:0030154	RNA polymerase II transcription regulatory region sequence-specific DNA binding|positive regulation of transcription by RNA polymerase II|nucleus|protein dimerization activity|DNA-binding transcription factor activity|cis-regulatory region sequence-specific DNA binding|maintenance of inflorescence meristem identity|positive regulation of flower development|developmental growth involved in morphog…
ZS11A03G041930	76.8762	138.733	15.0192	0.109516	-3.19078	9.85717e-25	3.53373e-23	Down	0.205896	0.246811	0.135895	2.26034	1.87412	1.41238	106439945			GO:0004523,GO:0090502,GO:0003676	RNA-DNA hybrid ribonuclease activity|RNA phosphodiester bond hydrolysis, endonucleolytic|nucleic acid binding
ZS11A03G041940	123.149	196.03	50.2684	0.256774	-1.96143	4.04423e-22	1.26076e-20	Down	0.689794	0.74087	0.679878	3.08411	2.36213	2.95336	106444278			GO:0046872	metal ion binding
ZS11A03G042050	231.575	98.0165	365.134	3.73206	1.89997	3.73677e-39	2.35173e-37	Up	3.2254	3.19531	3.45094	0.767838	0.970524	0.965557		At5g61290	Flavin-containing monooxygenase FMO GS-OX-like 8
ZS11A03G042120	40.9982	23.3937	58.6027	2.52301	1.33515	5.93345e-05	0.000360034	Up	0.8991	0.973463	0.714658	0.245185	0.413828	0.393964	106439923	MYB28	Transcription factor MYB28	GO:0010439,GO:0000976,GO:0005634,GO:0009625,GO:0009682,GO:0003700,GO:0016021,GO:0050832,GO:1905255,GO:0005515,GO:0009819,GO:0031930,GO:2000070,GO:0009644,GO:0010105,GO:0009867,GO:0010438,GO:0009611,GO:0006355	regulation of glucosinolate biosynthetic process|transcription cis-regulatory region binding|nucleus|response to insect|induced systemic resistance|DNA-binding transcription factor activity|integral component of membrane|defense response to fungus|regulation of RNA binding transcription factor activity|protein binding|drought recovery|mitochondria-nucleus signaling pathway|regulation of response …
ZS11A03G042620	4.69152	8.33997	1.04306	0.123144	-3.02159	0.00890978	0.030452	Down	0.0918436	0	0.0538829	0.388209	0.451882	0.349315		AZF1	Zinc finger protein AZF1	GO:0003700,GO:0006355,GO:0005634,GO:0003677,GO:0001067,GO:0008233,GO:0046872,GO:0042538,GO:0009409,GO:1903507,GO:0009738,GO:0006508	DNA-binding transcription factor activity|regulation of DNA-templated transcription|nucleus|DNA binding|transcription regulatory region nucleic acid binding|peptidase activity|metal ion binding|hyperosmotic salinity response|response to cold|negative regulation of nucleic acid-templated transcription|abscisic acid-activated signaling pathway|proteolysis
ZS11A03G042690	205.532	280.834	130.23	0.463614	-1.10901	1.89813e-14	3.57229e-13	Down	2.79905	3.27825	3.01509	7.19782	6.45688	6.35757		MYB77	Transcription factor MYB77	GO:0000976,GO:0010929,GO:0005634,GO:0006357,GO:0016021,GO:0048527,GO:0000981,GO:0042802,GO:2000022,GO:1900150,GO:0009751,GO:2000031,GO:0009753,GO:0009414,GO:0009651,GO:0009737,GO:0050832,GO:0042742,GO:0009408,GO:1901001,GO:0019757,GO:0016143,GO:0097306,GO:0071396,GO:0009755,GO:1901564	transcription cis-regulatory region binding|positive regulation of auxin mediated signaling pathway|nucleus|regulation of transcription by RNA polymerase II|integral component of membrane|lateral root development|DNA-binding transcription factor activity, RNA polymerase II-specific|identical protein binding|regulation of jasmonic acid mediated signaling pathway|regulation of defense response to f…
ZS11A03G042700	725.921	1013.24	438.604	0.432728	-1.20847	6.24397e-53	5.72965e-51	Down	10.1608	9.67991	9.83522	24.6223	22.0535	23.291	106444303	CYCD3-3	Cyclin-D3-3	GO:0051301,GO:0000307,GO:0016538,GO:0007049,GO:0000079,GO:0005515,GO:0005634,GO:0005737,GO:0010444,GO:0048316,GO:1901371	cell division|cyclin-dependent protein kinase holoenzyme complex|cyclin-dependent protein serine/threonine kinase regulator activity|cell cycle|regulation of cyclin-dependent protein serine/threonine kinase activity|protein binding|nucleus|cytoplasm|guard mother cell differentiation|seed development|regulation of leaf morphogenesis	bna04075	Plant hormone signal transduction
ZS11A03G042810	12.0572	1.35388	22.7605	17.5302	4.13177	2.77898e-06	2.13021e-05	Up	0.654518	0.682243	0.634424	0.0267299	0	0.0927718	106440003	MES10	Methylesterase 10	GO:0080032,GO:0009694,GO:0005829,GO:0080031,GO:0009696,GO:0080030,GO:0016021,GO:0051723,GO:0031408,GO:0071456,GO:0009627,GO:0050832,GO:0045087	methyl jasmonate esterase activity|jasmonic acid metabolic process|cytosol|methyl salicylate esterase activity|salicylic acid metabolic process|methyl indole-3-acetate esterase activity|integral component of membrane|protein methylesterase activity|oxylipin biosynthetic process|cellular response to hypoxia|systemic acquired resistance|defense response to fungus|innate immune response
ZS11A03G042910	4.70657	0	9.41315	52.6397	5.71808	7.29547e-05	0.000435166	Up	0.153997	0.114861	0.220848	0	0	0	106440007	UGT72E1	UDP-glycosyltransferase 72E1	GO:0008194,GO:0009718,GO:0005634,GO:0102952,GO:0009808,GO:0102956,GO:0046527,GO:0102361,GO:0009636,GO:0102359	UDP-glycosyltransferase activity|anthocyanin-containing compound biosynthetic process|nucleus|UDP-glucose:coniferaldehyde 4-beta-D-glucosyltransferase activity|lignin metabolic process|UDP-glucose:sinapaldehyde 4-beta-D-glucosyltransferase activity|glucosyltransferase activity|esculetin 4-O-beta-glucosyltransferase activity|response to toxic substance|daphnetin 4-O-beta-glucosyltransferase activi…	bna00940	Phenylpropanoid biosynthesis
ZS11A03G042940	51.6773	74.0215	29.3331	0.396985	-1.33284	8.02109e-05	0.000473877	Down	0.297619	0.77228	0.493009	1.33199	1.72273	0.970247	106440009	GATL2	Probable galacturonosyltransferase-like 2	GO:0016757,GO:0005794,GO:0045489,GO:0071555,GO:0098588,GO:0016021	glycosyltransferase activity|Golgi apparatus|pectin biosynthetic process|cell wall organization|bounding membrane of organelle|integral component of membrane
ZS11A03G042950	24.2481	39.9931	8.503	0.207424	-2.26934	2.12506e-06	1.66507e-05	Down	0.242648	0.232693	0.569429	1.59544	2.10915	1.3184	106440010	CML41	Probable calcium-binding protein CML41	GO:0005509	calcium ion binding	bna04626	Plant-pathogen interaction
ZS11A03G043590	186.997	109.547	264.447	2.41042	1.26928	2.39207e-15	4.83969e-14	Up	3.06775	3.27776	3.37284	1.22522	1.67576	1.20746		SULTR31	Sulfate transporter 3.1	GO:0008271,GO:1902358,GO:0009507,GO:0005887,GO:0015293,GO:0008270,GO:0000956,GO:0005634,GO:0000398,GO:0003676	secondary active sulfate transmembrane transporter activity|sulfate transmembrane transport|chloroplast|integral component of plasma membrane|symporter activity|zinc ion binding|nuclear-transcribed mRNA catabolic process|nucleus|mRNA splicing, via spliceosome|nucleic acid binding
ZS11A03G043970	38.8802	54.0898	23.6707	0.439156	-1.1872	0.000265349	0.00139824	Down	3.75748	3.60331	3.05231	8.41627	7.53712	8.32339
ZS11A03G044130	29.2347	53.4809	4.98851	0.0949599	-3.39654	6.85951e-12	1.0539e-10	Down	0.0225482	0.0432461	0.0198429	0.285924	0.343914	0.306283	106440038	PPDK	Pyruvate, phosphate dikinase 1, chloroplastic	GO:0050242,GO:0006090,GO:0043231,GO:0015979,GO:0016301,GO:0005737,GO:0016310,GO:0005524,GO:0046872,GO:0008194	pyruvate, phosphate dikinase activity|pyruvate metabolic process|intracellular membrane-bounded organelle|photosynthesis|kinase activity|cytoplasm|phosphorylation|ATP binding|metal ion binding|UDP-glycosyltransferase activity	bna00010,bna00620,bna00710	Glycolysis / Gluconeogenesis|Pyruvate metabolism|Carbon fixation in photosynthetic organisms
ZS11A03G044440	22.1596	37.8672	6.45202	0.170802	-2.54961	5.56926e-07	4.78629e-06	Down	0.085786	0.274221	0.201316	0.886366	1.29437	1.18081	106419322			GO:0016787,GO:0016746	hydrolase activity|acyltransferase activity
ZS11A03G044590	24.6734	13.7876	35.5592	2.55853	1.35532	0.00187296	0.00794677	Up	0.57289	0.697295	1.11173	0.289754	0.39028	0.263385	106440299	RD19C	Probable cysteine protease RD19C	GO:0008234,GO:0006508,GO:0000323,GO:0005615,GO:0030163,GO:0004175,GO:0000325	cysteine-type peptidase activity|proteolysis|lytic vacuole|extracellular space|protein catabolic process|endopeptidase activity|plant-type vacuole	bna04626	Plant-pathogen interaction
ZS11A03G044870	37.9352	56.5864	19.2841	0.341328	-1.55077	6.04306e-06	4.39034e-05	Down	0.325406	0.34326	0.286364	1.13092	0.880571	0.848667		At4g16560	Putative 57 kDa heat shock protein
ZS11A03G044880	231.755	413.469	50.0418	0.120979	-3.04718	1.04784e-72	1.40934e-70	Down	0.673001	0.458017	0.522204	4.82269	4.76392	4.35262	106442546	At4g16560	Putative 57 kDa heat shock protein
ZS11A03G044900	26.894	53.7879	0	0.0035112	-8.15382	3.14428e-11	4.50939e-10	Down	0	0	0	0.697416	0.592057	0.848575	106440277	CSLA1	Probable glucomannan 4-beta-mannosyltransferase 1	GO:0051753,GO:0097502,GO:0016021,GO:0005794,GO:0071555,GO:0047259,GO:0098588	mannan synthase activity|mannosylation|integral component of membrane|Golgi apparatus|cell wall organization|glucomannan 4-beta-mannosyltransferase activity|bounding membrane of organelle
ZS11A03G045020	24.1384	15.4745	32.8024	2.11877	1.08323	0.00848855	0.0292371	Up	1.00364	1.02261	1.10403	0.412437	0.617251	0.47715	106440268	FLS5	Probable flavonol synthase 5	GO:0016491,GO:0009805,GO:0016021,GO:0046872,GO:0002238,GO:0031418,GO:0051536,GO:0046279,GO:0006189	oxidoreductase activity|coumarin biosynthetic process|integral component of membrane|metal ion binding|response to molecule of fungal origin|L-ascorbic acid binding|iron-sulfur cluster binding|3,4-dihydroxybenzoate biosynthetic process|'de novo' IMP biosynthetic process
ZS11A03G045060	10.3689	16.6325	4.10518	0.245666	-2.02523	0.00268609	0.010897	Down	0.0274505	0.0438736	0.0429458	0.180489	0.153068	0.139206	106442538	EXLB1	Expansin-like B1
ZS11A03G045120	2449.41	3550.42	1348.4	0.379976	-1.39602	3.87012e-230	2.53083e-227	Down	23.2245	23.4846	22.5012	62.2283	62.8512	60.8853	106440136	BAM3	Beta-amylase 3, chloroplastic	GO:0016161,GO:0000272,GO:0009570,GO:0102229,GO:0000024,GO:0005829,GO:0005982,GO:0009409,GO:0044275	beta-amylase activity|polysaccharide catabolic process|chloroplast stroma|amylopectin maltohydrolase activity|maltose biosynthetic process|cytosol|starch metabolic process|response to cold|cellular carbohydrate catabolic process	bna00500	Starch and sucrose metabolism
ZS11A03G045190	13.3529	6.36754	20.3383	3.16452	1.66199	0.00403555	0.0154735	Up	0.290687	0.27876	0.376985	0.100594	0.135494	0.0665017	106440233	MAP70.5	Microtubule-associated protein 70-5	GO:0008017,GO:0007010,GO:0005874,GO:0010051,GO:0009832,GO:0005737,GO:0071555	microtubule binding|cytoskeleton organization|microtubule|xylem and phloem pattern formation|plant-type cell wall biogenesis|cytoplasm|cell wall organization
ZS11A03G045560	7.93456	14.5117	1.35742	0.093385	-3.42066	0.000366766	0.00186925	Down	0.0435799	0.0208959	0.0255675	0.45028	0.343069	0.189429	125607109	AHL23	AT-hook motif nuclear-localized protein 23	GO:0003680,GO:0005634,GO:0006355,GO:0003700	minor groove of adenine-thymine-rich DNA binding|nucleus|regulation of DNA-templated transcription|DNA-binding transcription factor activity
ZS11A03G045630	85.8271	115.477	56.1776	0.488996	-1.03211	1.84183e-05	0.00012342	Down	0.445232	0.519473	0.304744	1.04552	0.890843	0.725735		PYR1	Abscisic acid receptor PYR1	GO:0071586,GO:0004222,GO:0016021	CAAX-box protein processing|metalloendopeptidase activity|integral component of membrane
ZS11A03G046460	100.587	197.884	3.28992	0.0171526	-5.86543	8.2688e-33	4.18911e-31	Down	0	0.143696	0.0439553	4.01133	3.99958	3.50089	106444428	AG1	Floral homeotic protein AGAMOUS	GO:0000977,GO:0045944,GO:0005634,GO:0046983,GO:0003700,GO:0016021,GO:0000987,GO:0009908,GO:0030154	RNA polymerase II transcription regulatory region sequence-specific DNA binding|positive regulation of transcription by RNA polymerase II|nucleus|protein dimerization activity|DNA-binding transcription factor activity|integral component of membrane|cis-regulatory region sequence-specific DNA binding|flower development|cell differentiation
ZS11A03G046470	343.21	614.594	71.8268	0.116048	-3.10721	6.86233e-112	1.73519e-109	Down	1.32131	1.44528	1.74418	13.4389	13.0224	12.945	106440322	At4g18970	GDSL esterase/lipase At4g18970	GO:0016788,GO:0016042,GO:0005576,GO:0016021	hydrolase activity, acting on ester bonds|lipid catabolic process|extracellular region|integral component of membrane
ZS11A03G046520	5.43348	10.2114	0.655538	0.0661265	-3.91863	0.00220175	0.00915605	Down	0.0697794	0	0	0.360491	0.480652	0.265397	125607122	S40-3	Protein S40-3	GO:0010150,GO:0005634,GO:0010468,GO:0071456	leaf senescence|nucleus|regulation of gene expression|cellular response to hypoxia
ZS11A03G046680	3.93515	7.87031	0	0.0238722	-5.38852	0.000438689	0.0021924	Down	0	0	0	0.200668	0.394168	0.0580384	106419528
ZS11A03G046810	102.547	141.619	63.4756	0.449649	-1.15313	2.21351e-08	2.31112e-07	Down	1.45073	1.88638	1.41372	3.64918	3.79875	3.36671	125591222	BOI	E3 ubiquitin-protein ligase BOI	GO:0046872,GO:0043067,GO:0005634,GO:0004842,GO:0016567,GO:0016021,GO:2000117,GO:0009739,GO:0016874,GO:0050832,GO:0060548,GO:0042742,GO:0043161	metal ion binding|regulation of programmed cell death|nucleus|ubiquitin-protein transferase activity|protein ubiquitination|integral component of membrane|negative regulation of cysteine-type endopeptidase activity|response to gibberellin|ligase activity|defense response to fungus|negative regulation of cell death|defense response to bacterium|proteasome-mediated ubiquitin-dependent protein catab…
ZS11A03G046960	22.0655	33.0305	11.1005	0.33976	-1.55741	0.00388242	0.0149741	Down	1.23808	0.742051	0.635564	1.01756	2.28431	4.62479		AGO6	Protein argonaute 6
ZS11A03G047090	33.4001	44.6197	22.1804	0.499586	-1.0012	0.00568682	0.0208238	Down	0.590581	0.589003	0.415779	0.954139	1.39475	0.92415	106440421			GO:0016021,GO:0005634	integral component of membrane|nucleus
ZS11A03G047330	3.79798	7.20844	0.387518	0.0507029	-4.30179	0.00426455	0.0162268	Down	0	0	0.0349776	0.392003	0.146667	0.129574	111214292			GO:0010258,GO:0009570,GO:0005829,GO:0005840	NADH dehydrogenase complex (plastoquinone) assembly|chloroplast stroma|cytosol|ribosome
ZS11A03G047380	551.877	845.708	258.046	0.304244	-1.7167	5.0054e-69	6.32828e-67	Down	2.96116	3.02067	3.28071	11.2143	10.3784	9.39706	106376950	SBT3.13	Subtilisin-like protease SBT3.13	GO:0004252,GO:0006508,GO:0005615,GO:0005829,GO:0016021	serine-type endopeptidase activity|proteolysis|extracellular space|cytosol|integral component of membrane
ZS11A03G047490	11.8878	3.25695	20.5186	6.335	2.66334	0.000286041	0.0014974	Up	0.152142	0.486333	0.416542	0.0158786	0.0998078	0.0551098		BGLU47	Beta-glucosidase 47	GO:0004553,GO:0005975,GO:0005773,GO:0016021	hydrolase activity, hydrolyzing O-glycosyl compounds|carbohydrate metabolic process|vacuole|integral component of membrane
ZS11A03G047620	106.221	160.529	51.9129	0.320787	-1.64031	5.85455e-12	9.06842e-11	Down	2.05253	3.45946	4.30586	10.0487	12.2408	8.71898	106444488	S40-4	Protein S40-4	GO:0003743,GO:0006413,GO:0016757	translation initiation factor activity|translational initiation|glycosyltransferase activity
ZS11A03G047980	57.8809	79.9939	35.7679	0.448838	-1.15573	2.46606e-05	0.0001611	Down	1.09192	0.796719	0.696313	1.98439	2.05552	1.85723	106440441	APT3	Adenine phosphoribosyltransferase 3	GO:0003999,GO:0006168,GO:0005737,GO:0044209,GO:0016021,GO:0006166	adenine phosphoribosyltransferase activity|adenine salvage|cytoplasm|AMP salvage|integral component of membrane|purine ribonucleoside salvage	bna00230	Purine metabolism
ZS11A03G048040	1.93199	0	3.86398	21.5737	4.4312	0.011458	0.0378317	Up	0.0837551	0.0803186	0.163792	0	0	0	125589951	ODO1	MYB-like transcription factor ODO1	GO:1901141,GO:0000976,GO:0005634,GO:2000652,GO:0009094,GO:0003700,GO:0030154,GO:0045893,GO:0010119	regulation of lignin biosynthetic process|transcription cis-regulatory region binding|nucleus|regulation of secondary cell wall biogenesis|L-phenylalanine biosynthetic process|DNA-binding transcription factor activity|cell differentiation|positive regulation of DNA-templated transcription|regulation of stomatal movement
ZS11A03G048200	26.9329	5.1641	48.7017	9.43347	3.23779	4.88276e-11	6.88804e-10	Up	1.07583	0.872965	1.11668	0.0971657	0.122151	0.112411		LDOX	Leucoanthocyanidin dioxygenase	GO:0016491,GO:0010023,GO:0009536,GO:0046872,GO:0009753,GO:0007033,GO:0009611,GO:0031418,GO:0009718,GO:0043473	oxidoreductase activity|proanthocyanidin biosynthetic process|plastid|metal ion binding|response to jasmonic acid|vacuole organization|response to wounding|L-ascorbic acid binding|anthocyanin-containing compound biosynthetic process|pigmentation
ZS11A03G048270	50.9486	27.0061	74.8912	2.76782	1.46875	6.0116e-07	5.13772e-06	Up	1.831	2.0358	2.17957	0.648063	0.913932	0.663236	111214287	AGL19	Agamous-like MADS-box protein AGL19	GO:0000977,GO:0045944,GO:0005634,GO:0046983,GO:0005737,GO:0003700,GO:0000987,GO:0010074,GO:0048506,GO:0009409,GO:0010082,GO:2000012,GO:0048608,GO:0009791,GO:0009911,GO:0009739,GO:0048367	RNA polymerase II transcription regulatory region sequence-specific DNA binding|positive regulation of transcription by RNA polymerase II|nucleus|protein dimerization activity|cytoplasm|DNA-binding transcription factor activity|cis-regulatory region sequence-specific DNA binding|maintenance of meristem identity|regulation of timing of meristematic phase transition|response to cold|regulation of r…
ZS11A03G048540	10.6421	17.4801	3.80423	0.21681	-2.2055	0.00180959	0.00770781	Down	0.0424504	0.0305315	0.0498097	0.129589	0.146203	0.299844	106440516	TIF3A1	Eukaryotic translation initiation factor 3 subunit A	GO:0005852,GO:0001732,GO:0003743,GO:0016282,GO:0033290,GO:0003723,GO:0043614,GO:0002188,GO:0005515,GO:0005829	eukaryotic translation initiation factor 3 complex|formation of cytoplasmic translation initiation complex|translation initiation factor activity|eukaryotic 43S preinitiation complex|eukaryotic 48S preinitiation complex|RNA binding|multi-eIF complex|translation reinitiation|protein binding|cytosol
ZS11A03G048600	153.907	210.324	97.491	0.462542	-1.11234	1.25891e-11	1.88086e-10	Down	1.06534	1.01121	1.14799	2.27705	2.46036	2.36262				GO:0043531,GO:0007165,GO:0000725,GO:0004177	ADP binding|signal transduction|recombinational repair|aminopeptidase activity
ZS11A03G048800	18.5756	7.99323	29.1579	3.62893	1.85954	0.000265354	0.00139824	Up	0.548762	0.5081	0.621694	0.231065	0.0744822	0.164504	125583428	At4g23590	Probable aminotransferase TAT4	GO:0008483,GO:0006520,GO:0005829,GO:0030170,GO:0000325,GO:0048046,GO:0009058,GO:0016054,GO:0019439,GO:0016829,GO:1901361,GO:0010188,GO:0009753,GO:1901565,GO:0009611,GO:0009737,GO:0042538	transaminase activity|cellular amino acid metabolic process|cytosol|pyridoxal phosphate binding|plant-type vacuole|apoplast|biosynthetic process|organic acid catabolic process|aromatic compound catabolic process|lyase activity|organic cyclic compound catabolic process|response to microbial phytotoxin|response to jasmonic acid|organonitrogen compound catabolic process|response to wounding|response…
ZS11A03G048940	4.09869	0.301372	7.896	22.7363	4.50692	0.00205788	0.00862653	Up	0.0475257	0.0683636	0.0743532	0.00744015	0	0	106441962	DSC2	Disease resistance-like protein DSC2	GO:0043531,GO:0006952,GO:0007165,GO:0009620,GO:0061809,GO:0050135,GO:0005524	ADP binding|defense response|signal transduction|response to fungus|NAD+ nucleotidase, cyclic ADP-ribose generating|NAD(P)+ nucleosidase activity|ATP binding
ZS11A03G048950	19.5459	4.42877	34.6629	7.73685	2.95175	1.16917e-07	1.10992e-06	Up	0.565102	0.436176	0.452828	0.0647317	0.0949395	0.0299553	106438452		Putative glucose-6-phosphate 1-epimerase	GO:0047938,GO:0005975,GO:0005737,GO:0030246	glucose-6-phosphate 1-epimerase activity|carbohydrate metabolic process|cytoplasm|carbohydrate binding	bna00010	Glycolysis / Gluconeogenesis
ZS11A03G049120	110.857	174.562	47.1526	0.270712	-1.88517	2.50208e-20	6.99857e-19	Down	0.446844	0.523735	0.454402	1.77215	1.79791	1.81282		CSLG3	Cellulose synthase-like protein G3	GO:0016760,GO:0030244,GO:0016021,GO:0000139,GO:0005886,GO:0051753,GO:0009833,GO:0097502,GO:0071555	cellulose synthase (UDP-forming) activity|cellulose biosynthetic process|integral component of membrane|Golgi membrane|plasma membrane|mannan synthase activity|plant-type primary cell wall biogenesis|mannosylation|cell wall organization
ZS11A03G049170	56.5007	93.0885	19.9128	0.215261	-2.21584	1.35226e-13	2.38703e-12	Down	0.486097	0.559383	0.427776	2.05466	2.48732	2.48268	106440563	TIC32B	Short-chain dehydrogenase TIC 32 B, chloroplastic	GO:0009507,GO:0102341,GO:0102340,GO:0102342,GO:0102339,GO:0016630	chloroplast|3-oxo-lignoceroyl-CoA reductase activity|3-oxo-behenoyl-CoA reductase activity|3-oxo-cerotoyl-CoA reductase activity|3-oxo-arachidoyl-CoA reductase activity|protochlorophyllide reductase activity
ZS11A03G049220	236.246	333.961	138.53	0.416825	-1.26249	1.40542e-18	3.53485e-17	Down	5.3755	4.86678	3.83929	10.7256	12.2877	11.6103	106440818			GO:0009737,GO:0005634	response to abscisic acid|nucleus
ZS11A03G049230	228.786	359.666	97.9063	0.271978	-1.87844	5.21481e-39	3.26747e-37	Down	1.36137	1.48801	1.5115	5.52745	5.12803	5.69479	106440817	GRF8	Growth-regulating factor 8	GO:0099402,GO:0005634,GO:0005524,GO:0006351,GO:0006355	plant organ development|nucleus|ATP binding|DNA-templated transcription|regulation of DNA-templated transcription
ZS11A03G049890	34.5827	48.7477	20.4176	0.415247	-1.26796	0.000516334	0.00254006	Down	0.371174	0.559341	0.715499	1.5938	1.09573	1.32528	106409631			GO:0003682	chromatin binding
ZS11A03G050020	51.0518	91.8535	10.2501	0.111421	-3.16591	1.31416e-18	3.31411e-17	Down	0.254153	0.182794	0.223661	1.79045	2.06327	2.18645	106436550	DREB1C	Dehydration-responsive element-binding protein 1C	GO:0003700,GO:0005634,GO:0006355,GO:0003677,GO:0005515,GO:0006952,GO:0009631,GO:0009873,GO:1903508	DNA-binding transcription factor activity|nucleus|regulation of DNA-templated transcription|DNA binding|protein binding|defense response|cold acclimation|ethylene-activated signaling pathway|positive regulation of nucleic acid-templated transcription
ZS11A03G050480	2.38293	4.76585	0	0.0394828	-4.66263	0.00500078	0.0186295	Down	0	0	0	0.0632784	0.0248593	0.0366035		MIOX4	Inositol oxygenase 4	GO:0050113,GO:0019853,GO:0005737,GO:0005506,GO:0019310	inositol oxygenase activity|L-ascorbic acid biosynthetic process|cytoplasm|iron ion binding|inositol catabolic process
ZS11A03G050580	1.92297	3.84593	0	0.0490089	-4.35081	0.0133138	0.0428745	Down	0	0	0	0.24948	0.0871195	0.192416
ZS11A03G051080	93.5019	139.305	47.6989	0.340491	-1.55431	9.04355e-12	1.36839e-10	Down	0.583907	0.433168	0.581718	1.75922	1.69121	1.31692	106440950	GH3.5	Indole-3-acetic acid-amido synthetase GH3.5	GO:0010279,GO:0009733,GO:0005737,GO:0052318,GO:0052317,GO:0009700,GO:0009826,GO:1900378,GO:0051176,GO:0009755,GO:0010252,GO:0031328,GO:0051173,GO:0044272	indole-3-acetic acid amido synthetase activity|response to auxin|cytoplasm|regulation of phytoalexin metabolic process|camalexin metabolic process|indole phytoalexin biosynthetic process|unidimensional cell growth|positive regulation of secondary metabolite biosynthetic process|positive regulation of sulfur metabolic process|hormone-mediated signaling pathway|auxin homeostasis|positive regulation…	bna04075	Plant hormone signal transduction
ZS11A03G051100	18.1166	34.8026	1.43058	0.0394848	-4.66256	3.18192e-08	3.25826e-07	Down	0.0376523	0	0.0441799	0.689653	0.44461	0.900151	106440952	MIP1B	B-box domain protein 31	GO:0008270,GO:0010100,GO:0005634,GO:0090351,GO:0061629,GO:0003712,GO:0000976,GO:0045892,GO:0003700,GO:0016787,GO:0006351,GO:0009555,GO:0009409	zinc ion binding|negative regulation of photomorphogenesis|nucleus|seedling development|RNA polymerase II-specific DNA-binding transcription factor binding|transcription coregulator activity|transcription cis-regulatory region binding|negative regulation of DNA-templated transcription|DNA-binding transcription factor activity|hydrolase activity|DNA-templated transcription|pollen development|respo…
ZS11A03G051140	26.137	45.8013	6.47272	0.141365	-2.82251	4.88623e-09	5.5377e-08	Down	0.190451	0.0730546	0.111734	0.966008	0.749633	0.993401	106440954	NAC072	NAC domain-containing protein 72	GO:0006355,GO:0003677,GO:0005634,GO:0001067,GO:0016021,GO:0003700,GO:1990841,GO:0009414,GO:0009737,GO:1903508,GO:1900055	regulation of DNA-templated transcription|DNA binding|nucleus|transcription regulatory region nucleic acid binding|integral component of membrane|DNA-binding transcription factor activity|promoter-specific chromatin binding|response to water deprivation|response to abscisic acid|positive regulation of nucleic acid-templated transcription|regulation of leaf senescence
ZS11A03G051580	2.60399	0	5.20799	29.1449	4.86517	0.00265891	0.0108037	Up	0.0589047	0.0706098	0.103675	0	0	0	106444698	SLAH2	S-type anion channel SLAH2	GO:0008308,GO:0006873,GO:0005886,GO:0016021,GO:0015698,GO:0034220,GO:0016740	voltage-gated anion channel activity|cellular ion homeostasis|plasma membrane|integral component of membrane|inorganic anion transport|ion transmembrane transport|transferase activity
ZS11A03G051590	32.9289	61.0703	4.78754	0.0781226	-3.67812	2.68042e-13	4.63095e-12	Down	0.125454	0.0515601	0.0841163	1.36357	0.82888	1.20748
ZS11A03G051730	8.66136	13.9926	3.33015	0.23909	-2.06437	0.0139103	0.0444282	Down	0.0355488	0.056817	0.0278077	0.244867	0.244866	0.0257534	125590556			GO:0071456,GO:0016301,GO:0016310	cellular response to hypoxia|kinase activity|phosphorylation
ZS11A03G051820	7.9665	13.9334	1.99955	0.144456	-2.7913	0.00255069	0.0104131	Down	0.0911808	0.0582931	0.0356627	0.856461	0.328988	0.132112	106390243	RMA2	E3 ubiquitin-protein ligase RMA2	GO:0061630,GO:0006511,GO:0005783,GO:0016567,GO:0044390,GO:0046872,GO:0016021,GO:0042175,GO:0031984,GO:0031090,GO:0071712	ubiquitin protein ligase activity|ubiquitin-dependent protein catabolic process|endoplasmic reticulum|protein ubiquitination|ubiquitin-like protein conjugating enzyme binding|metal ion binding|integral component of membrane|nuclear outer membrane-endoplasmic reticulum membrane network|organelle subcompartment|organelle membrane|ER-associated misfolded protein catabolic process	bna04141	Protein processing in endoplasmic reticulum
ZS11A03G052350	16.6399	2.62464	30.6552	11.7162	3.55043	0.0119205	0.0391137	Up	0.802078	0.0207883	1.19549	0.0610858	0.0213315	0.094227		At4g28920	UPF0725 protein At4g28920
ZS11A03G052390	9.85251	19.0031	0.701879	0.0363221	-4.78301	0.00666243	0.0238079	Down	0	0.0226903	0.0277631	0.133349	1.21072	0.0514241		At4g28920	UPF0725 protein At4g28920
ZS11A03G052580	457.517	616.129	298.906	0.483959	-1.04704	4.71477e-23	1.54515e-21	Down	5.53719	6.70413	7.19952	13.1935	14.5159	13.1959	106389799	At4g29190	Zinc finger CCCH domain-containing protein 49	GO:0046872,GO:0051607,GO:0005886,GO:0003677,GO:0006979,GO:0003700,GO:0003746,GO:0006355,GO:0006414	metal ion binding|defense response to virus|plasma membrane|DNA binding|response to oxidative stress|DNA-binding transcription factor activity|translation elongation factor activity|regulation of DNA-templated transcription|translational elongation
ZS11A03G052950	72.0607	118.276	25.8456	0.220453	-2.18146	7.71525e-16	1.61021e-14	Down	0.334477	0.238274	0.179412	1.21182	1.06263	1.23579	106441008	At3g55350	Protein ALP1-like	GO:0005634,GO:0046872,GO:0071456,GO:0016787	nucleus|metal ion binding|cellular response to hypoxia|hydrolase activity
ZS11A03G053050	14.8704	22.0241	7.71676	0.353637	-1.49966	0.00603164	0.0218795	Down	0.415236	0.398199	0.270679	0.780063	1.27121	1.103				GO:0005776,GO:0005770,GO:0005794,GO:0016021	autophagosome|late endosome|Golgi apparatus|integral component of membrane
ZS11A03G053140	296.044	166.766	425.322	2.55515	1.35341	2.73669e-28	1.16468e-26	Up	84.9876	77.1376	73.4564	29.5726	32.2342	32.4327	106444720			GO:0004812	aminoacyl-tRNA ligase activity
ZS11A03G053540	242.803	143.567	342.039	2.3929	1.25876	1.21296e-18	3.0657e-17	Up	3.70669	3.47712	3.33011	1.32816	1.35165	1.82192	106441043	XTH17	Probable xyloglucan endotransglucosylase/hydrolase protein 17	GO:0016762,GO:0010411,GO:0048046,GO:0030246,GO:0004553,GO:0042546	xyloglucan:xyloglucosyl transferase activity|xyloglucan metabolic process|apoplast|carbohydrate binding|hydrolase activity, hydrolyzing O-glycosyl compounds|cell wall biogenesis
ZS11A03G053680	1138.58	646.954	1630.2	2.52131	1.33417	1.34445e-105	3.0596e-103	Up	16.5559	16.7421	16.4492	6.64048	6.64091	6.86511		GAE1	UDP-glucuronate 4-epimerase 1	GO:0033481,GO:0050378,GO:0016021,GO:0050829,GO:0050832,GO:0005794,GO:0005768,GO:0031984,GO:0031090,GO:0071456,GO:0005975	galacturonate biosynthetic process|UDP-glucuronate 4-epimerase activity|integral component of membrane|defense response to Gram-negative bacterium|defense response to fungus|Golgi apparatus|endosome|organelle subcompartment|organelle membrane|cellular response to hypoxia|carbohydrate metabolic process
ZS11A03G053730	223.959	120.329	327.589	2.72392	1.44568	2.13953e-24	7.45404e-23	Up	7.69185	6.66579	7.36344	2.74262	2.48725	2.91247	106410491	CCR1	Cinnamoyl-CoA reductase 1	GO:0016616,GO:0006694,GO:0016229,GO:0016621	oxidoreductase activity, acting on the CH-OH group of donors, NAD or NADP as acceptor|steroid biosynthetic process|steroid dehydrogenase activity|cinnamoyl-CoA reductase activity
ZS11A03G054590	17.7917	9.43736	26.146	2.80353	1.48724	0.0141697	0.0451324	Up	0.27937	0.409741	0.61704	0.015436	0.16171	0.303585		CYP71B2	Cytochrome P450 71B2	GO:0016705,GO:0010286,GO:0016021,GO:0004497,GO:0005506,GO:0020037,GO:0005576	oxidoreductase activity, acting on paired donors, with incorporation or reduction of molecular oxygen|heat acclimation|integral component of membrane|monooxygenase activity|iron ion binding|heme binding|extracellular region
ZS11A03G054640	35.622	50.048	21.196	0.422436	-1.2432	0.000500354	0.00247042	Down	0.41283	0.204772	0.300662	0.829029	0.672389	0.711594		CSLC5	Probable xyloglucan glycosyltransferase 5	GO:0008270,GO:0016607,GO:0000398,GO:0003723,GO:0005515,GO:0005730,GO:0005681,GO:0005773,GO:0005829,GO:0005886	zinc ion binding|nuclear speck|mRNA splicing, via spliceosome|RNA binding|protein binding|nucleolus|spliceosomal complex|vacuole|cytosol|plasma membrane
ZS11A03G054710	85.5779	38.6382	132.518	3.43796	1.78155	5.96121e-14	1.08286e-12	Up	8.24025	7.19974	9.16746	2.00668	2.46261	2.85217	106423347	GDU1	Protein GLUTAMINE DUMPER 1	GO:0080143,GO:0016021,GO:0005515,GO:0005634,GO:0005886,GO:0010585,GO:0006521,GO:0009615,GO:0019048	regulation of amino acid export|integral component of membrane|protein binding|nucleus|plasma membrane|glutamine secretion|regulation of cellular amino acid metabolic process|response to virus|modulation by virus of host process
ZS11A03G055080	1.95516	0	3.91032	21.7908	4.44565	0.0130157	0.0420726	Up	0.0296896	0.113886	0.20902	0	0	0	106423411	IAA29	Auxin-responsive protein IAA29	GO:0009734,GO:0005634,GO:0005515,GO:0003700,GO:0006355,GO:0010583,GO:0010218,GO:0010114,GO:0009635	auxin-activated signaling pathway|nucleus|protein binding|DNA-binding transcription factor activity|regulation of DNA-templated transcription|response to cyclopentenone|response to far red light|response to red light|response to herbicide	bna04075	Plant hormone signal transduction
ZS11A03G055090	11.2866	18.7957	3.77741	0.199472	-2.32574	0.000943316	0.00433471	Down	0.071471	0.171346	0.167723	1.04056	0.386811	0.66016		BC10	Glycosyltransferase BC10
ZS11A03G055250	3.99094	7.65411	0.327769	0.0479003	-4.38382	0.00289483	0.0116138	Down	0.116991	0	0	0.879118	1.26634	0.635659		VHA-c''2	V-type proton ATPase subunit c''2	GO:0033179,GO:0046961,GO:1902600,GO:0016021	proton-transporting V-type ATPase, V0 domain|proton-transporting ATPase activity, rotational mechanism|proton transmembrane transport|integral component of membrane
ZS11A03G055460	34.557	17.7304	51.3836	2.89542	1.53377	2.23193e-05	0.000146986	Up	1.20292	0.860287	1.12439	0.306415	0.461444	0.354492	106423339	At4g32950	Probable protein phosphatase 2C 61	GO:0004722,GO:0035970,GO:0046872	protein serine/threonine phosphatase activity|peptidyl-threonine dephosphorylation|metal ion binding
ZS11A03G055520	29.2681	48.3933	10.1429	0.210674	-2.24692	5.89326e-07	5.04416e-06	Down	0.0870954	0.354968	0.229938	0.797634	1.24271	1.23038	106423358		(S)-coclaurine N-methyltransferase	GO:0008610,GO:0008168,GO:0000325,GO:0032259,GO:0005886	lipid biosynthetic process|methyltransferase activity|plant-type vacuole|methylation|plasma membrane
ZS11A03G056380	44.3794	27.5655	61.1933	2.20432	1.14033	0.000475856	0.00236053	Up	1.39087	1.00581	1.84602	0.749596	0.583357	0.619435	106441133	AGL16	Agamous-like MADS-box protein AGL16	GO:0000977,GO:0045944,GO:0005634,GO:0046983,GO:0003700,GO:0000987,GO:0042802,GO:0010440,GO:0009908	RNA polymerase II transcription regulatory region sequence-specific DNA binding|positive regulation of transcription by RNA polymerase II|nucleus|protein dimerization activity|DNA-binding transcription factor activity|cis-regulatory region sequence-specific DNA binding|identical protein binding|stomatal lineage progression|flower development
ZS11A03G056400	114.213	169.46	58.9663	0.347476	-1.52501	6.43296e-15	1.25222e-13	Down	0.799787	0.833089	0.84136	2.61638	2.33389	2.30764	106441130	DTX17	Protein DETOXIFICATION 17	GO:1990961,GO:0042910,GO:0016021,GO:0015297,GO:0000325,GO:0009536,GO:0009624	xenobiotic detoxification by transmembrane export across the plasma membrane|xenobiotic transmembrane transporter activity|integral component of membrane|antiporter activity|plant-type vacuole|plastid|response to nematode
ZS11A03G056480	36.3798	50.7278	22.0318	0.434932	-1.20114	0.000359089	0.00183472	Down	0.446694	0.530358	0.449258	1.13886	1.17215	1.04017	106420611	At4g34400	B3 domain-containing protein At4g34400	GO:0005634,GO:0003677	nucleus|DNA binding
ZS11A03G056520	7.06774	13.1058	1.02965	0.0779336	-3.68161	0.000466368	0.0023177	Down	0.036263	0.0347751	0.0425496	0.57905	0.463887	0.433468	106393829	ERF109	Ethylene-responsive transcription factor ERF109	GO:0003700,GO:0005634,GO:0006355,GO:0003677,GO:0001067,GO:0009873,GO:0062211,GO:0090357,GO:0006952,GO:0010928,GO:0010087,GO:0009620,GO:0051301	DNA-binding transcription factor activity|nucleus|regulation of DNA-templated transcription|DNA binding|transcription regulatory region nucleic acid binding|ethylene-activated signaling pathway|root regeneration|regulation of tryptophan metabolic process|defense response|regulation of auxin mediated signaling pathway|phloem or xylem histogenesis|response to fungus|cell division
ZS11A03G056870	69.2008	37.2971	101.104	2.70153	1.43378	1.31384e-07	1.23694e-06	Up	5.91807	4.21739	6.56181	2.49893	1.54938	2.24201	106428758	SAUR20	Auxin-responsive protein SAUR20	GO:0009733	response to auxin	bna04075	Plant hormone signal transduction
ZS11A03G056930	478.779	655.629	301.929	0.460508	-1.1187	1.08167e-27	4.4756e-26	Down	5.54341	6.92867	6.60187	14.1581	13.1774	14.9356		APX3	L-ascorbate peroxidase 3	GO:0016688,GO:0034599,GO:0005576,GO:0005777,GO:0098869,GO:0009507,GO:0020037,GO:0016021,GO:0140825,GO:0046872,GO:0042744,GO:0005515,GO:0000302,GO:0031903,GO:0009506,GO:0000325,GO:0090378,GO:0009526,GO:0005794,GO:0005829,GO:0009723,GO:0005739,GO:0005886,GO:0010035	L-ascorbate peroxidase activity|cellular response to oxidative stress|extracellular region|peroxisome|cellular oxidant detoxification|chloroplast|heme binding|integral component of membrane|lactoperoxidase activity|metal ion binding|hydrogen peroxide catabolic process|protein binding|response to reactive oxygen species|microbody membrane|plasmodesma|plant-type vacuole|seed trichome elongation|pla…
ZS11A03G057010	27.5374	44.8492	10.2255	0.232147	-2.10689	2.65589e-06	2.04219e-05	Down	0.452571	0.403002	0.151723	1.12348	1.97223	1.40514		REM20	B3 domain-containing protein REM20	GO:0005634,GO:0003677,GO:2000028	nucleus|DNA binding|regulation of photoperiodism, flowering
ZS11A03G057100	7.78202	2.30541	13.2586	5.83561	2.54488	0.00233194	0.00962781	Up	0.07772	0.149062	0.121592	0.00811137	0.0254928	0.0281522		NPF5.9	Protein NRT1/ PTR FAMILY 5.9	GO:0042937,GO:0035442,GO:0016021,GO:0071916,GO:0042939,GO:0009624,GO:0006817	tripeptide transmembrane transporter activity|dipeptide transmembrane transport|integral component of membrane|dipeptide transmembrane transporter activity|tripeptide transport|response to nematode|phosphate ion transport
ZS11A03G057150	42.4037	12.7392	72.0682	5.6067	2.48715	1.40841e-11	2.09049e-10	Up	1.24357	0.799881	1.28122	0.25641	0.179079	0.1648	111214354	ASMT	Acetylserotonin O-methyltransferase			bna00380	Tryptophan metabolism
ZS11A03G057720	79.859	47.9863	111.732	2.3194	1.21375	2.17039e-07	1.98171e-06	Up	0.891205	1.07046	1.09852	0.46506	0.504921	0.371729		P85	Senescence/dehydration-associated protein At4g35985, chloroplastic	GO:0009651,GO:0005886,GO:0003924,GO:0009409,GO:0005525,GO:0002239,GO:0009507,GO:0009644,GO:0009414,GO:0009737,GO:0007623	response to salt stress|plasma membrane|GTPase activity|response to cold|GTP binding|response to oomycetes|chloroplast|response to high light intensity|response to water deprivation|response to abscisic acid|circadian rhythm
ZS11A03G057770	4.60864	0.985191	8.23209	8.53005	3.09256	0.0094909	0.0321645	Up	0.10819	0.259377	0.0846308	0	0.0354872	0.0195946	106377906	BHLH11	Transcription factor bHLH11
ZS11A03G058060	95.4437	140.445	50.4427	0.359287	-1.47679	1.16526e-10	1.58298e-09	Down	0.878181	0.5748	0.68695	2.1342	1.67344	2.27214	106345267	PUB5	U-box domain-containing protein 5	GO:0005634,GO:0005737	nucleus|cytoplasm
ZS11A03G058130	7.42107	12.0212	2.82092	0.230522	-2.11702	0.013468	0.0432585	Down	0.0173218	0.0498334	0.0812992	0.260326	0.0852256	0.301172	106451970	PLT6	Probable polyol transporter 6	GO:0005351,GO:0034219,GO:0016021,GO:1902600,GO:0010311,GO:0006817,GO:0004523,GO:0003676,GO:0090502	carbohydrate:proton symporter activity|carbohydrate transmembrane transport|integral component of membrane|proton transmembrane transport|lateral root formation|phosphate ion transport|RNA-DNA hybrid ribonuclease activity|nucleic acid binding|RNA phosphodiester bond hydrolysis, endonucleolytic
ZS11A03G058270	27.2248	54.1351	0.31436	0.00676693	-7.20728	5.21608e-09	5.88456e-08	Down	0	0.0330282	0	2.62041	1.86401	1.30993	106345272	ATHB-40	Homeobox-leucine zipper protein ATHB-40	GO:0000981,GO:0006357,GO:0005634,GO:0003677,GO:0001067,GO:0045893,GO:0009733	DNA-binding transcription factor activity, RNA polymerase II-specific|regulation of transcription by RNA polymerase II|nucleus|DNA binding|transcription regulatory region nucleic acid binding|positive regulation of DNA-templated transcription|response to auxin
ZS11A03G058330	110.531	59.1559	161.906	2.73988	1.45411	1.50054e-12	2.44194e-11	Up	2.76338	2.76593	2.979	0.82736	1.27464	1.06978	106449312	At4g36820	Calcium uniporter protein 1, mitochondrial
ZS11A03G058750	2368.96	1318.18	3419.73	2.59454	1.37548	4.914e-31	2.32783e-29	Up	57.8346	66.0091	65.6388	21.8083	27.8281	24.8936		AGP18	Lysine-rich arabinogalactan protein 18	GO:0005886,GO:0009554,GO:0031225,GO:0016021	plasma membrane|megasporogenesis|anchored component of membrane|integral component of membrane
ZS11A03G058970	174.298	238.835	109.762	0.461293	-1.11625	1.53938e-12	2.50229e-11	Down	2.25616	2.2545	1.82419	4.48774	4.99993	4.5738		BT5	BTB/POZ and TAZ domain-containing protein 5	GO:0009751,GO:0005516,GO:0000325,GO:0042542,GO:0046872,GO:0004402,GO:0016567,GO:0009733,GO:0009409,GO:0009753,GO:0009739,GO:0009651,GO:0009611,GO:0016573,GO:0006355	response to salicylic acid|calmodulin binding|plant-type vacuole|response to hydrogen peroxide|metal ion binding|histone acetyltransferase activity|protein ubiquitination|response to auxin|response to cold|response to jasmonic acid|response to gibberellin|response to salt stress|response to wounding|histone acetylation|regulation of DNA-templated transcription
ZS11A03G059070	33.2537	48.1541	18.3532	0.381702	-1.38948	0.000263518	0.00138946	Down	0.194856	0.504526	0.388683	0.951749	0.88202	1.07991		GT6	Glycosyltransferase 6	GO:0000139,GO:0016757,GO:0051070,GO:0010392,GO:0010192,GO:0010214,GO:0000976,GO:0016021,GO:0005802,GO:0005768	Golgi membrane|glycosyltransferase activity|galactomannan biosynthetic process|galactoglucomannan metabolic process|mucilage biosynthetic process|seed coat development|transcription cis-regulatory region binding|integral component of membrane|trans-Golgi network|endosome
ZS11A03G059230	351.541	492.092	210.99	0.429151	-1.22044	8.81591e-28	3.66372e-26	Down	4.51316	4.58846	4.31491	10.1662	11.4316	10.3309	106396824	HAT22	Homeobox-leucine zipper protein HAT22	GO:0000981,GO:0006357,GO:0005634,GO:0043565,GO:0001067,GO:0003690,GO:0005515,GO:0009414,GO:0009738,GO:0009735	DNA-binding transcription factor activity, RNA polymerase II-specific|regulation of transcription by RNA polymerase II|nucleus|sequence-specific DNA binding|transcription regulatory region nucleic acid binding|double-stranded DNA binding|protein binding|response to water deprivation|abscisic acid-activated signaling pathway|response to cytokinin
ZS11A03G059250	216.531	124.705	308.357	2.47198	1.30567	1.56617e-19	4.17741e-18	Up	6.94342	7.552	6.3251	2.95884	3.0779	2.55526	106396817	XTH7	Probable xyloglucan endotransglucosylase/hydrolase protein 7	GO:0016762,GO:0010411,GO:0048046,GO:0004553,GO:0016021,GO:0071555,GO:0042546,GO:0030246,GO:0009741,GO:0009739,GO:0009835	xyloglucan:xyloglucosyl transferase activity|xyloglucan metabolic process|apoplast|hydrolase activity, hydrolyzing O-glycosyl compounds|integral component of membrane|cell wall organization|cell wall biogenesis|carbohydrate binding|response to brassinosteroid|response to gibberellin|fruit ripening
ZS11A03G060110	166.994	231.256	102.731	0.445689	-1.16589	5.70961e-12	8.85838e-11	Down	0.712476	1.06021	0.787948	1.93846	1.95823	1.98453	125574797	RXW8	CSC1-like protein RXW8	GO:0005227,GO:0098655,GO:0016021,GO:0005886,GO:0016787	calcium activated cation channel activity|cation transmembrane transport|integral component of membrane|plasma membrane|hydrolase activity
ZS11A03G060620	11.8618	23.7237	0	0.00794497	-6.97574	6.33967e-08	6.23479e-07	Down	0	0	0	0.497736	0.28442	0.401337		TPS21	Alpha-humulene/(-)-(E)-beta-caryophyllene synthase	GO:0010333,GO:0016102,GO:0000287	terpene synthase activity|diterpenoid biosynthetic process|magnesium ion binding
ZS11A03G060920	2.39873	4.79746	0	0.0392662	-4.67057	0.00446136	0.0168763	Down	0	0	0	0.396547	0.346191	0.305844		GES	(E,E)-geranyllinalool synthase	GO:0016102,GO:0010333,GO:0000287	diterpenoid biosynthetic process|terpene synthase activity|magnesium ion binding
ZS11A03G060930	10.996	21.992	0	0.00860715	-6.86025	1.40578e-07	1.31913e-06	Down	0	0	0	0.215257	0.265302	0.439468		GES	(E,E)-geranyllinalool synthase	GO:0010333,GO:0008299,GO:0000287,GO:0016101	terpene synthase activity|isoprenoid biosynthetic process|magnesium ion binding|diterpenoid metabolic process
ZS11A03G062010	32.24	48.3642	16.1159	0.334158	-1.5814	9.55866e-05	0.000553564	Down	0.267464	0.186538	0.142651	0.799363	0.657977	0.369914	106442716	RE1	Retrovirus-related Pol polyprotein from transposon RE1
ZS11A03G062330	29.0889	40.4863	17.6916	0.437762	-1.19178	0.0026195	0.0106626	Down	0.112394	0.190692	0.162312	0.381682	0.263735	0.441568	106407809	JMJ29	Lysine-specific demethylase JMJ29	GO:0033169,GO:0032454,GO:0000118,GO:0000785,GO:0031490,GO:0003712,GO:0008168,GO:0006357,GO:0006351,GO:0048188,GO:0016491,GO:0032259,GO:0046872,GO:2000039,GO:0016021,GO:0061647,GO:0018205,GO:0008213,GO:0044260	histone H3-K9 demethylation|histone H3-methyl-lysine-9 demethylase activity|histone deacetylase complex|chromatin|chromatin DNA binding|transcription coregulator activity|methyltransferase activity|regulation of transcription by RNA polymerase II|DNA-templated transcription|Set1C/COMPASS complex|oxidoreductase activity|methylation|metal ion binding|regulation of trichome morphogenesis|integral co…
ZS11A04G000100	358.888	479.449	238.326	0.495885	-1.01192	7.8791e-19	2.01921e-17	Down	4.08642	3.52212	4.38719	8.09632	7.79808	8.73742	106444932			GO:0009555,GO:0009506	pollen development|plasmodesma
ZS11A04G000400	50.4708	83.5364	17.4052	0.208027	-2.26516	7.51263e-12	1.14928e-10	Down	1.02614	0.416323	0.648326	3.41056	3.61179	3.21659	106377832	MBD4	Methyl-CpG-binding domain-containing protein 4	GO:0008270,GO:0005634,GO:0009157,GO:0003677,GO:0070013,GO:0051747,GO:1902494,GO:0004797,GO:0000166,GO:0005515,GO:0035639,GO:0097367	zinc ion binding|nucleus|deoxyribonucleoside monophosphate biosynthetic process|DNA binding|intracellular organelle lumen|cytosine C-5 DNA demethylase activity|catalytic complex|thymidine kinase activity|nucleotide binding|protein binding|purine ribonucleoside triphosphate binding|carbohydrate derivative binding
ZS11A04G000710	21.8984	30.6638	13.133	0.429583	-1.21899	0.00850413	0.0292837	Down	0.160064	0.134309	0.105645	0.272506	0.462676	0.217422	106444980	BOR2	Probable boron transporter 2	GO:0005452,GO:0015698,GO:0016021,GO:0043674,GO:0005886,GO:0050801,GO:0005773,GO:0005768,GO:0046715,GO:0098656,GO:0098660,GO:0048364,GO:0030659,GO:0080029,GO:0098588	solute:inorganic anion antiporter activity|inorganic anion transport|integral component of membrane|columella|plasma membrane|ion homeostasis|vacuole|endosome|active borate transmembrane transporter activity|anion transmembrane transport|inorganic ion transmembrane transport|root development|cytoplasmic vesicle membrane|cellular response to boron-containing substance levels|bounding membrane of o…
ZS11A04G000920	22.5998	8.92896	36.2706	4.02773	2.00997	1.8356e-05	0.000123065	Up	0.516972	0.426905	0.640296	0.188841	0.0847856	0.12484	125608249	CYP78A9	Cytochrome P450 78A9	GO:0016705,GO:0010154,GO:0016021,GO:0004497,GO:0005506,GO:0020037,GO:0009791,GO:0005515	oxidoreductase activity, acting on paired donors, with incorporation or reduction of molecular oxygen|fruit development|integral component of membrane|monooxygenase activity|iron ion binding|heme binding|post-embryonic development|protein binding
ZS11A04G001090	372.775	499.165	246.385	0.493682	-1.01835	1.25181e-20	3.56632e-19	Down	3.92189	4.58774	4.16542	8.78085	9.23222	8.193		SLD1	Delta(8)-fatty-acid desaturase 1	GO:0044255,GO:0016491,GO:0016021,GO:0070417,GO:0005783,GO:0046872,GO:0042175,GO:0031984,GO:0008610,GO:0031090,GO:1901566,GO:0044249	cellular lipid metabolic process|oxidoreductase activity|integral component of membrane|cellular response to cold|endoplasmic reticulum|metal ion binding|nuclear outer membrane-endoplasmic reticulum membrane network|organelle subcompartment|lipid biosynthetic process|organelle membrane|organonitrogen compound biosynthetic process|cellular biosynthetic process
ZS11A04G001840	59.1185	79.8899	38.3472	0.475705	-1.07186	0.000147862	0.000823606	Down	0.541945	0.589003	0.975043	1.37443	1.45765	1.64897	106445109			GO:0016740	transferase activity
ZS11A04G002000	2.42346	4.84693	0	0.0389438	-4.68246	0.00424433	0.0161618	Down	0	0	0	0.090144	0.0944362	0.104288				GO:0006260,GO:0005634,GO:0003677,GO:0006310,GO:0006281,GO:0016021	DNA replication|nucleus|DNA binding|DNA recombination|DNA repair|integral component of membrane
ZS11A04G002240	23.7055	38.3854	9.02563	0.233997	-2.09544	3.3596e-05	0.000213586	Down	0.141588	0.105606	0.184594	0.398981	0.44894	1.02574	106436828	PTI13	PTI1-like tyrosine-protein kinase 3	GO:0004713,GO:0018108,GO:0005829,GO:0005886,GO:0016021,GO:0005524,GO:0009737,GO:0010375,GO:0004674,GO:0019901,GO:0000165	protein tyrosine kinase activity|peptidyl-tyrosine phosphorylation|cytosol|plasma membrane|integral component of membrane|ATP binding|response to abscisic acid|stomatal complex patterning|protein serine/threonine kinase activity|protein kinase binding|MAPK cascade	bna04626	Plant-pathogen interaction
ZS11A04G002250	66.4309	98.7534	34.1084	0.346819	-1.52775	2.74799e-09	3.20371e-08	Down	0.749724	0.866984	0.67271	2.3819	2.10475	2.27639	106445141			GO:0022857,GO:0055085,GO:0016021	transmembrane transporter activity|transmembrane transport|integral component of membrane
ZS11A04G002680	14.108	27.5008	0.715288	0.0247896	-5.33412	2.38672e-06	1.85274e-05	Down	0.0141467	0	0.0165992	0.531521	0.431543	0.245967	106380137	MTPC3	Putative metal tolerance protein C3	GO:0008324,GO:0098655,GO:0005774,GO:0016021,GO:0035618,GO:0015318,GO:0006828,GO:0000325,GO:0098660,GO:0097577,GO:0009845,GO:0048316,GO:0006826	cation transmembrane transporter activity|cation transmembrane transport|vacuolar membrane|integral component of membrane|root hair|inorganic molecular entity transmembrane transporter activity|manganese ion transport|plant-type vacuole|inorganic ion transmembrane transport|sequestering of iron ion|seed germination|seed development|iron ion transport
ZS11A04G002730	16.1941	28.0882	4.30004	0.156111	-2.67936	9.44995e-06	6.64757e-05	Down	0.179548	0.206617	0.08427	0.742057	1.41344	0.975554	106380139	VQ25	VQ motif-containing protein 25	GO:0005634,GO:0006952	nucleus|defense response
ZS11A04G002780	56.1571	75.1241	37.19	0.497322	-1.00775	0.000306945	0.00159509	Down	0.905783	1.37298	1.02853	2.0035	2.27141	2.54011	106382814	SPL15	Squamosa promoter-binding-like protein 15	GO:0005634,GO:0003677,GO:0048653,GO:0046872,GO:0008361,GO:0042127	nucleus|DNA binding|anther development|metal ion binding|regulation of cell size|regulation of cell population proliferation
ZS11A04G002860	26.189	43.2358	9.14224	0.216744	-2.20594	1.37068e-06	1.10928e-05	Down	0.17252	0.294119	0.0674763	0.77423	0.924271	0.874878	125608075	WIP2	Zinc finger protein WIP2	GO:0003700,GO:0005634,GO:0006355,GO:0046872,GO:0048856,GO:0001709,GO:0009856,GO:0016049,GO:0048589,GO:0003006	DNA-binding transcription factor activity|nucleus|regulation of DNA-templated transcription|metal ion binding|anatomical structure development|cell fate determination|pollination|cell growth|developmental growth|developmental process involved in reproduction
ZS11A04G003130	11.841	18.3194	5.36262	0.295082	-1.76081	0.00493162	0.018408	Down	0.0236548	0.0680528	0.0370076	0.155533	0.14742	0.145663	111215315	BGL	Glucan endo-1,3-beta-glucosidase
ZS11A04G003320	1186.85	1636.71	736.984	0.449216	-1.15452	1.77256e-68	2.21154e-66	Down	15.0271	14.2145	16.6007	33.7223	35.9114	34.2811	111214987	CAMBP25	Calmodulin-binding protein 25	GO:0006970,GO:0005516,GO:0005634,GO:0009414,GO:0010337,GO:0071456	response to osmotic stress|calmodulin binding|nucleus|response to water deprivation|regulation of salicylic acid metabolic process|cellular response to hypoxia
ZS11A04G003400	31.004	46.7849	15.223	0.322174	-1.63409	2.06101e-05	0.000136769	Down	0.134119	0.187078	0.243208	0.629889	0.61189	0.529978	106445216	CRK7	CDPK-related kinase 7	GO:0006468,GO:0004672,GO:0005634,GO:0005737,GO:0005524,GO:0016020,GO:0018209,GO:0035556,GO:0010286,GO:0005516,GO:0005509	protein phosphorylation|protein kinase activity|nucleus|cytoplasm|ATP binding|membrane|peptidyl-serine modification|intracellular signal transduction|heat acclimation|calmodulin binding|calcium ion binding	bna04626	Plant-pathogen interaction
ZS11A04G003490	44.3647	63.264	25.4654	0.405681	-1.30158	0.00013054	0.000736185	Down	0.814524	0.400078	0.326347	1.28758	1.21204	1.40325	106445227	At3g56620	WAT1-related protein At3g56620	GO:0022857,GO:0055085,GO:0016021,GO:0005886,GO:0006868,GO:0048316	transmembrane transporter activity|transmembrane transport|integral component of membrane|plasma membrane|glutamine transport|seed development
ZS11A04G003750	121.22	18.0134	224.426	12.6063	3.65608	8.70341e-46	6.73691e-44	Up	8.76074	7.81685	9.43034	0.465115	0.712151	0.95201	106445331	CCH	Copper transport protein CCH	GO:0050896,GO:0046872,GO:0005829,GO:0009507,GO:0006878,GO:0019904,GO:0016531,GO:0006825	response to stimulus|metal ion binding|cytosol|chloroplast|cellular copper ion homeostasis|protein domain specific binding|copper chaperone activity|copper ion transport
ZS11A04G003970	57.0261	77.3127	36.7396	0.472359	-1.08205	8.05672e-05	0.000475636	Down	0.644109	0.635329	0.777367	1.71132	1.44873	1.25989	106445372	At3g55800	Sedoheptulose-1,7-bisphosphatase, chloroplastic	GO:0016791,GO:0005975,GO:0005737,GO:0048046,GO:0046872,GO:0030388,GO:0009579,GO:0005886,GO:0006002,GO:0004864,GO:0031967,GO:0043231,GO:0044283,GO:0044249,GO:1901576,GO:0009738,GO:0044260,GO:0043086,GO:0015977,GO:0015979	phosphatase activity|carbohydrate metabolic process|cytoplasm|apoplast|metal ion binding|fructose 1,6-bisphosphate metabolic process|thylakoid|plasma membrane|fructose 6-phosphate metabolic process|protein phosphatase inhibitor activity|organelle envelope|intracellular membrane-bounded organelle|small molecule biosynthetic process|cellular biosynthetic process|organic substance biosynthetic proce…	bna00710	Carbon fixation in photosynthetic organisms
ZS11A04G004180	5.52616	11.0523	0	0.017005	-5.8779	3.05263e-05	0.000196042	Down	0	0	0	0.49598	0.288665	0.223145		RBL	Protein REBELOTE	GO:0005634	nucleus
ZS11A04G004190	6.55224	12.0151	1.0894	0.0864017	-3.5328	0.00103116	0.00469025	Down	0	0.0243936	0.0596943	0.238932	0.350432	0.359347	106449221	EXPA16	Expansin-A16	GO:0009664,GO:0005576,GO:0016020,GO:0009653,GO:0009506,GO:0009505	plant-type cell wall organization|extracellular region|membrane|anatomical structure morphogenesis|plasmodesma|plant-type cell wall
ZS11A04G004260	22.9762	32.2661	13.6864	0.422269	-1.24377	0.00408741	0.0156354	Down	0.191855	0.22998	0.243876	0.675786	0.440511	0.486465	106445354	GLC1	Glucan endo-1,3-beta-glucosidase	GO:0042973,GO:0005975,GO:0046658,GO:0016310,GO:0009506,GO:0016301,GO:0016021	glucan endo-1,3-beta-D-glucosidase activity|carbohydrate metabolic process|anchored component of plasma membrane|phosphorylation|plasmodesma|kinase activity|integral component of membrane
ZS11A04G004850	6.30125	12.6025	0	0.0149088	-6.06769	1.43702e-05	9.80648e-05	Down	0	0	0	0.24739	0.307764	0.0894394	106449294	ABCF4	ABC transporter F family member 4	GO:0005524,GO:0005829,GO:0009507,GO:0016787,GO:0016829	ATP binding|cytosol|chloroplast|hydrolase activity|lyase activity
ZS11A04G004900	19.0119	37.6362	0.387518	0.00974395	-6.68128	9.60167e-08	9.21194e-07	Down	0	0	0.0317949	1.0181	1.41321	0.736149	106445468	NRPE5C	DNA-directed RNA polymerase V subunit 5C	GO:0055029,GO:0003899,GO:0006351,GO:0003677,GO:0016021	nuclear DNA-directed RNA polymerase complex|DNA-directed 5'-3' RNA polymerase activity|DNA-templated transcription|DNA binding|integral component of membrane	bna03020,bna03420	RNA polymerase|Nucleotide excision repair
ZS11A04G005020	292.897	580.27	5.52455	0.00995768	-6.64997	3.57301e-74	4.92202e-72	Down	0.227659	0.218318	0.0333908	17.1606	17.0816	17.0391	106449291	DEFA	Floral homeotic protein DEFICIENS	GO:0000977,GO:0045944,GO:0005634,GO:0046983,GO:0003700,GO:0000987,GO:0010093,GO:0030154	RNA polymerase II transcription regulatory region sequence-specific DNA binding|positive regulation of transcription by RNA polymerase II|nucleus|protein dimerization activity|DNA-binding transcription factor activity|cis-regulatory region sequence-specific DNA binding|specification of floral organ identity|cell differentiation
ZS11A04G005120	20.6097	29.1295	12.09	0.417189	-1.26123	0.00608306	0.022038	Down	0.689057	0.660785	0.462008	1.38692	1.88885	1.17666		F3H	Naringenin,2-oxoglutarate 3-dioxygenase	GO:0016491,GO:0046872	oxidoreductase activity|metal ion binding
ZS11A04G005130	17.9839	32.2636	3.70425	0.115752	-3.1109	3.06131e-07	2.72818e-06	Down	0.0791457	0.227695	0.1393	1.48683	0.973517	1.5051	106449286	F3H	Naringenin,2-oxoglutarate 3-dioxygenase	GO:0016491,GO:0046872	oxidoreductase activity|metal ion binding	bna00941	Flavonoid biosynthesis
ZS11A04G005240	112.573	61.9876	163.159	2.62685	1.39333	4.46972e-11	6.33206e-10	Up	4.44749	3.03387	3.90044	1.37815	1.71448	1.32035		PUMP1	Mitochondrial uncoupling protein 1	GO:0006839,GO:0031966,GO:0017077,GO:0015171,GO:1990542,GO:1902600,GO:0016021,GO:0009853,GO:0019866,GO:0003333,GO:0009506,GO:0000325,GO:0015979,GO:0005829	mitochondrial transport|mitochondrial membrane|oxidative phosphorylation uncoupler activity|amino acid transmembrane transporter activity|mitochondrial transmembrane transport|proton transmembrane transport|integral component of membrane|photorespiration|organelle inner membrane|amino acid transmembrane transport|plasmodesma|plant-type vacuole|photosynthesis|cytosol
ZS11A04G005330	397.542	556.503	238.581	0.42966	-1.21873	2.60478e-31	1.24742e-29	Down	3.86183	4.01952	3.51823	9.33396	8.61982	9.17785	106445529
ZS11A04G005420	95.9609	180.544	11.3776	0.0608232	-4.03924	7.37566e-37	4.30825e-35	Down	0.143179	0.0624109	0.244364	2.6653	2.35673	2.27726	106445538	UVR8	Ultraviolet-B receptor UVR8	GO:0071497,GO:0042393,GO:0005634,GO:1901141,GO:0009631,GO:0005737	cellular response to freezing|histone binding|nucleus|regulation of lignin biosynthetic process|cold acclimation|cytoplasm
ZS11A04G005620	325.239	464.021	186.457	0.400683	-1.31947	6.25584e-30	2.84049e-28	Down	2.98749	2.75936	3.17332	7.90152	7.41129	7.3472		SBP2	Selenium-binding protein 2	GO:0008430,GO:0071291,GO:0009506,GO:0046686,GO:0005829,GO:0017018,GO:0010197,GO:0042542,GO:0000103	selenium binding|cellular response to selenium ion|plasmodesma|response to cadmium ion|cytosol|myosin phosphatase activity|polar nucleus fusion|response to hydrogen peroxide|sulfate assimilation
ZS11A04G005660	477.006	313.872	640.141	2.03867	1.02763	6.13589e-26	2.32571e-24	Up	8.33098	7.58788	8.7784	4.00197	4.03032	4.32674
ZS11A04G005900	6106.08	8721.41	3490.75	0.400116	-1.32151	0	0	Down	122.66	116.039	120.44	298.231	314.195	303.251	106445756	CID2	Polyadenylate-binding protein-interacting protein 2
ZS11A04G006220	13.0799	24.5477	1.61203	0.068681	-3.86394	2.18754e-06	1.70979e-05	Down	0.080772	0.0516386	0	0.531084	0.847804	0.672927	106371536	DJ1A	Protein DJ-1 homolog A	GO:1903189,GO:0019172,GO:0005737,GO:0019249,GO:0061727,GO:0016740,GO:0043231,GO:1900409,GO:0006541	glyoxal metabolic process|glyoxalase III activity|cytoplasm|lactate biosynthetic process|methylglyoxal catabolic process to lactate|transferase activity|intracellular membrane-bounded organelle|positive regulation of cellular response to oxidative stress|glutamine metabolic process
ZS11A04G006350	105.12	140.574	69.6659	0.496722	-1.00949	1.59812e-06	1.27951e-05	Down	1.5461	1.50297	1.44137	2.42705	3.5013	3.31419	106445655	At3g51890	Clathrin light chain 3	GO:0030132,GO:0006886,GO:0005198,GO:0030130,GO:0016192,GO:0032050,GO:0042802,GO:0009504,GO:0005829,GO:0009524,GO:0009941,GO:0005856,GO:0005739	clathrin coat of coated pit|intracellular protein transport|structural molecule activity|clathrin coat of trans-Golgi network vesicle|vesicle-mediated transport|clathrin heavy chain binding|identical protein binding|cell plate|cytosol|phragmoplast|chloroplast envelope|cytoskeleton|mitochondrion
ZS11A04G006430	653.192	900.935	405.449	0.448547	-1.15667	4.24568e-42	2.94932e-40	Down	7.85909	7.98571	9.26935	19.5835	18.9332	18.4524	106445662	BC10	Glycosyltransferase BC10	GO:0016757,GO:0016020,GO:1900056,GO:0009506,GO:0080142,GO:0009505	glycosyltransferase activity|membrane|negative regulation of leaf senescence|plasmodesma|regulation of salicylic acid biosynthetic process|plant-type cell wall
ZS11A04G006450	57.8823	77.7838	37.9807	0.490262	-1.02838	0.000241142	0.00128422	Down	2.32751	3.10002	2.04826	5.16193	6.17116	4.28568	106445665			GO:0016021	integral component of membrane
ZS11A04G006510	69.0108	109.595	28.427	0.256783	-1.96138	2.02832e-13	3.53653e-12	Down	3.22896	3.63499	5.27129	15.6923	15.6106	16.4763	106445668			GO:0004527,GO:0090305,GO:0016021	exonuclease activity|nucleic acid phosphodiester bond hydrolysis|integral component of membrane
ZS11A04G006700	12.2197	23.3963	1.04306	0.0437512	-4.51453	3.79698e-06	2.85516e-05	Down	0.0163108	0	0.00956925	0.176188	0.256804	0.159521	106445685	ABCG27	ABC transporter G family member 27	GO:0140359,GO:0005986,GO:0016021,GO:0050307,GO:0055085,GO:0005524,GO:0000287	ABC-type transporter activity|sucrose biosynthetic process|integral component of membrane|sucrose-phosphate phosphatase activity|transmembrane transport|ATP binding|magnesium ion binding	bna02010	ABC transporters
ZS11A04G006710	90.7893	136.27	45.3089	0.333185	-1.5856	2.70607e-12	4.31251e-11	Down	1.56434	1.38476	1.20016	4.86027	4.1148	3.75947				GO:0016021,GO:0016853,GO:0032259,GO:0008168	integral component of membrane|isomerase activity|methylation|methyltransferase activity
ZS11A04G006910	21.7348	36.7362	6.73345	0.184251	-2.44025	9.76282e-07	8.08377e-06	Down	0.187782	0.270116	0.183614	1.20529	1.44746	0.918263
ZS11A04G007120	4.35403	0.985191	7.72287	7.96662	2.99397	0.01288	0.0417207	Up	0.265602	0.827788	0.467471	0	0.130679	0.0721558
ZS11A04G007380	103.669	61.7521	145.586	2.35457	1.23546	2.35306e-09	2.76494e-08	Up	5.87287	5.40663	6.06408	2.86852	2.0034	2.63786
ZS11A04G007520	339.227	511.948	166.507	0.324049	-1.62572	1.26398e-38	7.82499e-37	Down	2.66042	3.00251	3.50388	9.89372	8.67296	10.2071	106397656	NANMT1	Nicotinate N-methyltransferase 1	GO:0008171,GO:0032259,GO:0005829,GO:1901847,GO:0046983,GO:0008938,GO:0019438,GO:0102707,GO:0030748,GO:0030755	O-methyltransferase activity|methylation|cytosol|nicotinate metabolic process|protein dimerization activity|nicotinate N-methyltransferase activity|aromatic compound biosynthetic process|S-adenosyl-L-methionine:beta-alanine N-methyltransferase activity|amine N-methyltransferase activity|quercetin 3-O-methyltransferase activity
ZS11A04G008220	35.2227	52.2591	18.1864	0.345794	-1.53202	2.49361e-05	0.000162675	Down	0.755021	0.517173	0.717168	2.43151	1.80433	1.60186		PDCB2	PLASMODESMATA CALLOSE-BINDING PROTEIN 2	GO:0031225,GO:0003899,GO:0032774,GO:0016021,GO:0000428	anchored component of membrane|DNA-directed 5'-3' RNA polymerase activity|RNA biosynthetic process|integral component of membrane|DNA-directed RNA polymerase complex
ZS11A04G008300	69.018	125.331	12.7053	0.102805	-3.28202	1.30925e-24	4.63517e-23	Down	0.165987	0.208154	0.119854	1.70303	1.40719	1.85924	106388411	CRK18	Cysteine-rich receptor-like protein kinase 18	GO:0004674,GO:0006468,GO:0016021,GO:0005886,GO:0005524,GO:0042742,GO:0106310	protein serine/threonine kinase activity|protein phosphorylation|integral component of membrane|plasma membrane|ATP binding|defense response to bacterium|protein serine kinase activity
ZS11A04G008430	30.3199	44.8395	15.8003	0.35289	-1.50271	0.000373068	0.00189882	Down	0.19847	0.415258	0.254048	1.15243	0.852214	0.509772	106449430			GO:0016491,GO:1901576,GO:0016021,GO:0046872,GO:0016787	oxidoreductase activity|organic substance biosynthetic process|integral component of membrane|metal ion binding|hydrolase activity
ZS11A04G008610	54.8545	80.4018	29.3071	0.358583	-1.47962	1.13579e-05	7.87358e-05	Down	0.291471	0.175989	0.494002	1.04442	1.03041	0.62174	106445850			GO:0016021,GO:0005829	integral component of membrane|cytosol
ZS11A04G008830	28.1225	44.3449	11.9002	0.263929	-1.92178	8.26096e-06	5.8617e-05	Down	0.223105	0.0916934	0.261784	0.808314	0.815439	0.571474	125607863	BDG1	Probable lysophospholipase BODYGUARD 1	GO:0016787	hydrolase activity
ZS11A04G009710	142.63	197.136	88.1238	0.443485	-1.17304	5.84179e-10	7.33356e-09	Down	2.88266	2.16753	3.72834	6.9846	6.41461	6.65662	106409112	MTACP2	Acyl carrier protein 2, mitochondrial	GO:0006633,GO:0000035,GO:0005747,GO:0000036,GO:0005759,GO:0031177,GO:0008137,GO:0006120,GO:0046872,GO:0005515,GO:0005829,GO:0005634	fatty acid biosynthetic process|acyl binding|mitochondrial respiratory chain complex I|acyl carrier activity|mitochondrial matrix|phosphopantetheine binding|NADH dehydrogenase (ubiquinone) activity|mitochondrial electron transport, NADH to ubiquinone|metal ion binding|protein binding|cytosol|nucleus	bna00061,bna00190	Fatty acid biosynthesis|Oxidative phosphorylation
ZS11A04G009830	6.46048	12.2191	0.701879	0.0562933	-4.15089	0.00101616	0.00462797	Down	0	0.0149115	0.0182452	0.175267	0.0765053	0.337945	106449076	ARACIN1	Peptide ARACIN 1
ZS11A04G010400	48.9063	97.8126	0	0.00193062	-9.01672	7.71116e-14	1.38921e-12	Down	0	0	0	2.49134	2.23353	3.02081	106449465	HIPP34	Heavy metal-associated isoprenylated plant protein 34	GO:0046872	metal ion binding
ZS11A04G010550	7.99214	15.6565	0.327769	0.0235239	-5.40973	5.28643e-05	0.000324026	Down	0.0195244	0	0	0.201731	0.365037	0.3819	106445889	At3g50280	Uncharacterized acetyltransferase At3g50280	GO:0016740,GO:0005829	transferase activity|cytosol
ZS11A04G010630	1568.8	2298.48	839.129	0.365216	-1.45318	5.81774e-101	1.21687e-98	Down	11.4438	12.015	11.6223	34.3508	28.781	34.9334	125607892	RBCS1	Ribulose bisphosphate carboxylase small subunit, chloroplastic 1			bna00630,bna00710	Glyoxylate and dicarboxylate metabolism|Carbon fixation in photosynthetic organisms
ZS11A04G010710	110.231	150.425	70.0371	0.468537	-1.09376	5.59795e-08	5.55527e-07	Down	1.30326	1.41867	1.03324	2.59718	2.54754	3.08124	111215022	RBL9	RHOMBOID-like protein 9, chloroplastic	GO:0004252,GO:0006465,GO:0016021,GO:0005743,GO:0045437,GO:0031969	serine-type endopeptidase activity|signal peptide processing|integral component of membrane|mitochondrial inner membrane|uridine nucleosidase activity|chloroplast membrane
ZS11A04G011050	25.4384	36.34	14.5368	0.400391	-1.32052	0.00133478	0.00588178	Down	0.280112	0.268619	0.225963	0.756439	0.70632	0.51366	106445926	PMAT1	Phenolic glucoside malonyltransferase 1	GO:0050736,GO:0009836,GO:0009536,GO:0009636	O-malonyltransferase activity|fruit ripening, climacteric|plastid|response to toxic substance
ZS11A04G011120	187.854	344.34	31.369	0.0924918	-3.43453	1.27945e-66	1.54876e-64	Down	0.573157	0.73858	0.39931	6.24169	6.46839	6.44247	106449507	VTE7	Alpha/beta hydrolase domain-containing protein VTE7	GO:0009820,GO:0003824,GO:0016021	alkaloid metabolic process|catalytic activity|integral component of membrane
ZS11A04G011460	91.9768	133.718	50.2362	0.372173	-1.42595	2.96672e-10	3.85796e-09	Down	1.26082	1.10619	1.73122	3.90564	3.85403	3.38154				GO:0010150,GO:0009507,GO:0005515,GO:0009737	leaf senescence|chloroplast|protein binding|response to abscisic acid
ZS11A04G011540	2.29751	4.59502	0	0.0411992	-4.60124	0.00592733	0.0215561	Down	0	0	0	0.0421495	0.0735941	0.0975257		Os03g0733400	Zinc finger BED domain-containing protein RICESLEEPER 2	GO:0046983,GO:0009791,GO:0005634,GO:0003677,GO:0046872,GO:0016021	protein dimerization activity|post-embryonic development|nucleus|DNA binding|metal ion binding|integral component of membrane
ZS11A04G011560	78.1107	115.38	40.8417	0.356032	-1.48992	2.7759e-07	2.49296e-06	Down	0.340115	1.03778	0.544198	1.88778	1.87117	1.78078		CDF2	Cyclic dof factor 2	GO:0003700,GO:0005634,GO:0006355,GO:0003677,GO:0001067,GO:0005515,GO:0046872,GO:0048506,GO:0009908	DNA-binding transcription factor activity|nucleus|regulation of DNA-templated transcription|DNA binding|transcription regulatory region nucleic acid binding|protein binding|metal ion binding|regulation of timing of meristematic phase transition|flower development
ZS11A04G011570	55.9674	81.3208	30.6141	0.374007	-1.41886	8.03114e-07	6.73818e-06	Down	1.14391	1.74519	1.95233	4.83515	4.40023	3.89871	106449566	CML46	Probable calcium-binding protein CML46	GO:0005509,GO:1900425,GO:0016021	calcium ion binding|negative regulation of defense response to bacterium|integral component of membrane
ZS11A04G011590	14.633	28.1632	1.10281	0.0367599	-4.76572	7.58017e-07	6.38712e-06	Down	0.0211188	0	0.0495599	0.535595	0.415627	0.895022		MYB105	Transcription factor MYB105	GO:0000976,GO:0010597,GO:0005634,GO:0006357,GO:0000981	transcription cis-regulatory region binding|green leaf volatile biosynthetic process|nucleus|regulation of transcription by RNA polymerase II|DNA-binding transcription factor activity, RNA polymerase II-specific
ZS11A04G012330	37.1092	74.2184	0	0.00253644	-8.62298	1.34608e-12	2.19686e-11	Down	0	0	0	1.74918	1.62028	1.15027		SWEET8	Bidirectional sugar transporter SWEET8	GO:0008643,GO:0051119,GO:0005886,GO:0016021,GO:0005515,GO:0052543,GO:0051260,GO:0010584,GO:0055085	carbohydrate transport|sugar transmembrane transporter activity|plasma membrane|integral component of membrane|protein binding|callose deposition in cell wall|protein homooligomerization|pollen exine formation|transmembrane transport
ZS11A04G012400	7.85272	0	15.7054	88.1932	6.4626	1.48119e-06	1.19244e-05	Up	0.467965	0.815935	0.748763	0	0	0	106449610	MYB23	Transcription factor MYB23	GO:0010026,GO:0000976,GO:0005634,GO:2000039,GO:0045168,GO:0009867,GO:0005515,GO:0003700,GO:0001708,GO:0010154,GO:0003002,GO:0010053,GO:0090626,GO:0032880,GO:0000904,GO:0009740,GO:0006355	trichome differentiation|transcription cis-regulatory region binding|nucleus|regulation of trichome morphogenesis|cell-cell signaling involved in cell fate commitment|jasmonic acid mediated signaling pathway|protein binding|DNA-binding transcription factor activity|cell fate specification|fruit development|regionalization|root epidermal cell differentiation|plant epidermis morphogenesis|regulatio…
ZS11A04G012740	217.552	314.623	120.482	0.382648	-1.38591	4.15233e-22	1.29163e-20	Down	1.72278	1.69207	1.67911	4.99817	4.3065	4.27263		At3g27390	Uncharacterized membrane protein At3g27390	GO:0016021,GO:0005634	integral component of membrane|nucleus
ZS11A04G012790	11.9872	22.3295	1.64496	0.0757392	-3.72282	7.20288e-06	5.16568e-05	Down	0	0.166063	0.0507971	0.935273	0.937206	1.12906	106446177			GO:0008168,GO:0032259,GO:0005634,GO:0005737	methyltransferase activity|methylation|nucleus|cytoplasm
ZS11A04G012850	38.7769	56.695	20.8588	0.363574	-1.45968	2.01043e-05	0.000133715	Down	0.282122	0.270547	0.441376	0.956935	1.0025	0.800504		LHT1	Lysine histidine transporter 1	GO:0006865,GO:0015172,GO:0016021,GO:0009536,GO:0015293,GO:0005886,GO:0009734,GO:0015180,GO:1905039,GO:0015556,GO:0005310,GO:0006952,GO:0015740,GO:0015807,GO:0098739,GO:0098657,GO:0098656,GO:0006812	amino acid transport|acidic amino acid transmembrane transporter activity|integral component of membrane|plastid|symporter activity|plasma membrane|auxin-activated signaling pathway|L-alanine transmembrane transporter activity|carboxylic acid transmembrane transport|C4-dicarboxylate transmembrane transporter activity|dicarboxylic acid transmembrane transporter activity|defense response|C4-dicarbo…
ZS11A04G013080	58.689	78.7936	38.5845	0.486182	-1.04043	0.00110156	0.00496997	Down	1.624	1.3577	1.90554	5.20207	2.41757	2.57927	106449656	TCP6	Transcription factor TCP6	GO:0003700,GO:0006355,GO:0005634,GO:0043565	DNA-binding transcription factor activity|regulation of DNA-templated transcription|nucleus|sequence-specific DNA binding
ZS11A04G013340	135.852	86.6573	185.048	2.14484	1.10087	8.84684e-10	1.08921e-08	Up	2.63448	2.5915	2.42198	1.07146	1.13584	1.44617		GL3	Transcription factor GLABRA 3	GO:0046983,GO:0005634,GO:0006355,GO:0003677,GO:0003700,GO:0004674,GO:0031542,GO:0009957,GO:0010091,GO:0009867	protein dimerization activity|nucleus|regulation of DNA-templated transcription|DNA binding|DNA-binding transcription factor activity|protein serine/threonine kinase activity|positive regulation of anthocyanin biosynthetic process|epidermal cell fate specification|trichome branching|jasmonic acid mediated signaling pathway
ZS11A04G013430	11.9788	22.5539	1.40376	0.0607264	-4.04153	6.50053e-06	4.69512e-05	Down	0	0.0224293	0.0274437	0.340523	0.161107	0.317703		BEL1	Homeobox protein BEL1 homolog	GO:0005634,GO:0006355,GO:0003677,GO:0001067,GO:0005829,GO:0009506,GO:0000981,GO:0016021,GO:0005515	nucleus|regulation of DNA-templated transcription|DNA binding|transcription regulatory region nucleic acid binding|cytosol|plasmodesma|DNA-binding transcription factor activity, RNA polymerase II-specific|integral component of membrane|protein binding
ZS11A04G014010	32.6368	21.1092	44.1644	2.06696	1.04751	0.0113743	0.0375947	Up	0.574222	0.550662	0.904272	0.36904	0.4907	0.131367	106449722	At5g41800	Probable GABA transporter 2	GO:0006865,GO:0015293,GO:0016021,GO:0015171,GO:0009734,GO:0005886,GO:1905039	amino acid transport|symporter activity|integral component of membrane|amino acid transmembrane transporter activity|auxin-activated signaling pathway|plasma membrane|carboxylic acid transmembrane transport
ZS11A04G014180	738.76	997.969	479.551	0.479161	-1.06142	7.21722e-34	3.77745e-32	Down	7.64226	7.10204	8.24607	16.9765	17.4127	14.4518	125607963	NRP	DCD domain-containing protein NRP	GO:0034976,GO:0005768,GO:0005515,GO:1904350,GO:1902074,GO:0010941,GO:0071456	response to endoplasmic reticulum stress|endosome|protein binding|regulation of protein catabolic process in the vacuole|response to salt|regulation of cell death|cellular response to hypoxia
ZS11A04G014280	1226.85	1677.9	775.792	0.461736	-1.11486	1.31702e-74	1.84554e-72	Down	17.1996	17.788	19.0006	39.7015	38.9136	40.5622	106446344	CML23	Probable calcium-binding protein CML23	GO:0005509,GO:0080164,GO:0015629,GO:0009909,GO:0048574,GO:0009646,GO:0016021,GO:0042542,GO:0051592,GO:0009612,GO:0009737,GO:0009409,GO:0009733,GO:0045087,GO:0009408,GO:0009961,GO:0009739	calcium ion binding|regulation of nitric oxide metabolic process|actin cytoskeleton|regulation of flower development|long-day photoperiodism, flowering|response to absence of light|integral component of membrane|response to hydrogen peroxide|response to calcium ion|response to mechanical stimulus|response to abscisic acid|response to cold|response to auxin|innate immune response|response to heat|…	bna04626	Plant-pathogen interaction
ZS11A04G014290	84.7019	118.631	50.7725	0.430362	-1.21638	1.17618e-07	1.1162e-06	Down	1.35114	1.68441	1.14147	3.6043	3.00478	3.34761		CAM1	Calmodulin-1	GO:0005509,GO:0019722,GO:0000325,GO:0005829,GO:0009536,GO:0005515,GO:0005886	calcium ion binding|calcium-mediated signaling|plant-type vacuole|cytosol|plastid|protein binding|plasma membrane
ZS11A04G014580	54.0854	89.5445	18.6263	0.20636	-2.27676	3.66756e-13	6.27922e-12	Down	0.316765	0.433955	0.530972	1.87023	2.40458	2.01615	106454459	VTE7	Alpha/beta hydrolase domain-containing protein VTE7	GO:0009820,GO:0003824,GO:0016021	alkaloid metabolic process|catalytic activity|integral component of membrane
ZS11A04G014770	58.3909	82.1479	34.6339	0.419405	-1.25358	5.39962e-06	3.95571e-05	Down	2.6256	2.374	2.90474	7.68054	5.75787	5.70637
ZS11A04G014790	369.243	553.731	184.755	0.335526	-1.5755	5.85841e-41	3.912e-39	Down	5.41903	6.05832	4.31587	16.2197	15.8316	16.2322		At4g15540	WAT1-related protein At4g15540	GO:0022857,GO:0055085,GO:0016021,GO:0005886	transmembrane transporter activity|transmembrane transport|integral component of membrane|plasma membrane
ZS11A04G014960	1641.81	2271.86	1011.77	0.444787	-1.16881	1.10188e-92	2.02224e-90	Down	30.4384	27.7162	31.0893	65.3232	70.8297	68.3586	125607971	CSP2	Cold shock protein 2	GO:0008270,GO:0009409,GO:0005829,GO:0048316,GO:0005634,GO:0003676,GO:0070013,GO:0031982,GO:0048443,GO:0043232,GO:0043457,GO:0010228,GO:0005886,GO:0009269,GO:0009737,GO:0009790,GO:0032508,GO:0009826,GO:0010468	zinc ion binding|response to cold|cytosol|seed development|nucleus|nucleic acid binding|intracellular organelle lumen|vesicle|stamen development|intracellular non-membrane-bounded organelle|regulation of cellular respiration|vegetative to reproductive phase transition of meristem|plasma membrane|response to desiccation|response to abscisic acid|embryo development|DNA duplex unwinding|unidimension…
ZS11A04G015020	7.37105	1.05251	13.6896	13.937	3.80084	0.000725449	0.00342941	Up	0.191578	0.571567	0.124884	0	0	0.0693946	106420776	PRP2	Proline-rich protein 2	GO:0009664,GO:0005576	plant-type cell wall organization|extracellular region
ZS11A04G015250	307.387	455.624	159.149	0.348939	-1.51895	1.08784e-31	5.31248e-30	Down	3.2104	4.37125	4.28456	11.2334	11.1895	12.2503		FBA1	Fructose-bisphosphate aldolase 1, chloroplastic	GO:0004332,GO:0006096,GO:0005829,GO:0010287,GO:0048046,GO:0003729,GO:0009941,GO:0009579,GO:0005886,GO:0030388,GO:0009737,GO:0006094	fructose-bisphosphate aldolase activity|glycolytic process|cytosol|plastoglobule|apoplast|mRNA binding|chloroplast envelope|thylakoid|plasma membrane|fructose 1,6-bisphosphate metabolic process|response to abscisic acid|gluconeogenesis
ZS11A04G015440	23071.1	31666.7	14475.4	0.457046	-1.12959	0	0	Down	294.897	288.067	293.911	643.036	660.667	653.896	106446376		Glycine-rich RNA-binding protein GRP1A	GO:0003723,GO:0000380,GO:0005634,GO:0005615,GO:0009506,GO:1990428,GO:0010043,GO:0006858,GO:0005777,GO:0050688,GO:0003697,GO:0009409,GO:0003690,GO:0005515,GO:0045087,GO:0009505,GO:0005829,GO:0005773,GO:0005794,GO:0070013,GO:0009507,GO:0043232,GO:0005886,GO:0016021,GO:0010228,GO:0010501,GO:0010119,GO:0009414,GO:0009651,GO:0007623,GO:0006406,GO:0032508	RNA binding|alternative mRNA splicing, via spliceosome|nucleus|extracellular space|plasmodesma|miRNA transport|response to zinc ion|extracellular transport|peroxisome|regulation of defense response to virus|single-stranded DNA binding|response to cold|double-stranded DNA binding|protein binding|innate immune response|plant-type cell wall|cytosol|vacuole|Golgi apparatus|intracellular organelle lum…
ZS11A04G015470	6.01488	11.702	0.327769	0.0314573	-4.99046	0.00032511	0.00168069	Down	0.0158164	0	0	0.207989	0.108946	0.25781	106446377	At4g39280	Phenylalanine--tRNA ligase alpha subunit, cytoplasmic	GO:0004826,GO:0006432,GO:0009328,GO:0000049,GO:0005829,GO:0005886,GO:0005524,GO:0000287	phenylalanine-tRNA ligase activity|phenylalanyl-tRNA aminoacylation|phenylalanine-tRNA ligase complex|tRNA binding|cytosol|plasma membrane|ATP binding|magnesium ion binding	bna00970	Aminoacyl-tRNA biosynthesis
ZS11A04G015560	36.8811	52.6237	21.1385	0.403541	-1.30921	0.000443751	0.00221459	Down	1.49386	0.716284	0.61865	2.84764	2.37793	1.95756	106420691
ZS11A04G015620	69.5722	23.1031	116.041	5.01428	2.32604	5.94598e-18	1.43584e-16	Up	2.12851	2.27395	2.19081	0.526135	0.367458	0.44637	106420672	RABG2	Ras-related protein RABG2			bna04144,bna04145,bna04148	Endocytosis|Phagosome|Efferocytosis
ZS11A04G015880	218.373	308.985	127.76	0.415375	-1.26752	4.86919e-17	1.11165e-15	Down	1.34982	1.57182	1.24444	3.16971	3.17306	3.9348	106446398	MIPS	Inositol-3-phosphate synthase	GO:0004512,GO:0006021,GO:0005737,GO:0005634,GO:0005515,GO:0008654,GO:0010264,GO:0009793,GO:0006658,GO:0050832,GO:0042742,GO:0051607,GO:0045017,GO:0042398,GO:0016036,GO:0009733	inositol-3-phosphate synthase activity|inositol biosynthetic process|cytoplasm|nucleus|protein binding|phospholipid biosynthetic process|myo-inositol hexakisphosphate biosynthetic process|embryo development ending in seed dormancy|phosphatidylserine metabolic process|defense response to fungus|defense response to bacterium|defense response to virus|glycerolipid biosynthetic process|cellular modif…	bna00562	Inositol phosphate metabolism
ZS11A04G016060	122.848	164.088	81.6083	0.498724	-1.00369	7.99143e-08	7.75599e-07	Down	1.44649	1.80694	1.47394	2.98554	3.46481	3.24715	125607987	PER17	Peroxidase 17	GO:0140825,GO:0042744,GO:0005576,GO:0009505,GO:0005773,GO:0006979,GO:0098869,GO:0020037,GO:0005787,GO:0046872,GO:0009809,GO:0010228,GO:0016021,GO:0006465	lactoperoxidase activity|hydrogen peroxide catabolic process|extracellular region|plant-type cell wall|vacuole|response to oxidative stress|cellular oxidant detoxification|heme binding|signal peptidase complex|metal ion binding|lignin biosynthetic process|vegetative to reproductive phase transition of meristem|integral component of membrane|signal peptide processing	bna00940	Phenylpropanoid biosynthesis
ZS11A04G016180	5.20292	9.76371	0.642129	0.06866	-3.86439	0.00269918	0.0109416	Down	0.0433556	0.0415767	0	0.610858	0.469292	0.235568	106365181
ZS11A04G016320	440.094	682.274	197.913	0.289859	-1.78658	2.16919e-66	2.61465e-64	Down	2.72732	3.15556	3.04361	10.804	10.4725	10.1314	106446438	WAVH1	E3 ubiquitin-protein ligase WAVH1	GO:0009630,GO:0061630,GO:0048364,GO:0046872,GO:0016567,GO:0010197	gravitropism|ubiquitin protein ligase activity|root development|metal ion binding|protein ubiquitination|polar nucleus fusion
ZS11A04G016340	113.543	151.964	75.1234	0.496344	-1.01059	1.76973e-07	1.63742e-06	Down	1.24895	1.37106	1.13767	2.46976	2.40948	2.87513	106446439	CYP71B2	Cytochrome P450 71B2	GO:0016705,GO:0010286,GO:0016021,GO:0004497,GO:0005506,GO:0020037,GO:0005576	oxidoreductase activity, acting on paired donors, with incorporation or reduction of molecular oxygen|heat acclimation|integral component of membrane|monooxygenase activity|iron ion binding|heme binding|extracellular region
ZS11A04G016470	4.6482	8.64086	0.655538	0.078623	-3.6689	0.00672508	0.024001	Down	0.0427582	0	0	0.14057	0.0841503	0.348483	106392238			GO:0016829,GO:0016310,GO:0016301	lyase activity|phosphorylation|kinase activity
ZS11A04G016660	24.9159	43.6652	6.16668	0.145454	-2.78137	3.40769e-08	3.47569e-07	Down	0.131746	0.12634	0.0171762	0.811242	0.633801	0.540846	106449811	NPY4	BTB/POZ domain-containing protein NPY4	GO:0016567,GO:0071944,GO:0009958,GO:0009908	protein ubiquitination|cell periphery|positive gravitropism|flower development
ZS11A04G017030	72.8329	47.0394	98.6264	2.09574	1.06746	7.43503e-05	0.000442854	Up	2.16086	2.70822	1.55643	1.24595	1.13685	0.74397	106446475	MES1	Methylesterase 1
ZS11A04G017090	243.941	370.624	117.258	0.318138	-1.65228	1.52745e-31	7.39587e-30	Down	2.14114	2.54467	1.84667	6.72108	7.22119	7.11938	106446477	UBP13	Ubiquitin C-terminal hydrolase 13	GO:0009506,GO:0016301,GO:0016310,GO:0016787	plasmodesma|kinase activity|phosphorylation|hydrolase activity
ZS11A04G017460	3.03065	5.74695	0.31436	0.063808	-3.97012	0.011673	0.0384435	Down	0	0.0621366	0	0.243448	0.70136	0.211234
ZS11A04G017560	105.933	159.197	52.6689	0.331623	-1.59238	1.35481e-14	2.58309e-13	Down	0.603952	0.611348	0.577422	1.71238	1.74989	2.06613	106446528	ALDH11A3	NADP-dependent glyceraldehyde-3-phosphate dehydrogenase	GO:0016620,GO:0005773,GO:0005829	oxidoreductase activity, acting on the aldehyde or oxo group of donors, NAD or NADP as acceptor|vacuole|cytosol	bna00010,bna00030	Glycolysis / Gluconeogenesis|Pentose phosphate pathway
ZS11A04G017770	25.9627	35.3293	16.5961	0.472882	-1.08045	0.00894596	0.0305445	Down	0.339957	0.326008	0.288089	0.532202	0.594712	0.944081				GO:0070461,GO:0003713,GO:0045893,GO:0006357,GO:1905368	SAGA-type complex|transcription coactivator activity|positive regulation of DNA-templated transcription|regulation of transcription by RNA polymerase II|peptidase complex
ZS11A04G017900	52.4419	70.088	34.7958	0.495877	-1.01195	0.000307945	0.0015997	Down	0.776859	0.595987	0.683653	1.51413	1.29956	1.41403		At2g24580	Probable sarcosine oxidase	GO:0008115,GO:0050660	sarcosine oxidase activity|flavin adenine dinucleotide binding
ZS11A04G017930	43.7243	70.7218	16.7268	0.233503	-2.09848	9.83314e-10	1.2049e-08	Down	0.147239	0.162921	0.265792	0.851087	0.713289	0.923085	106446666	REM14	B3 domain-containing protein REM14
ZS11A04G018490	205.325	309.701	100.948	0.327232	-1.61161	4.66144e-27	1.87158e-25	Down	1.45936	1.60133	1.25134	4.59999	4.6119	4.28484		At3g29680	BAHD acyltransferase At3g29680	GO:0016746,GO:0009636	acyltransferase activity|response to toxic substance
ZS11A04G018600	68.4494	92.7708	44.1279	0.479226	-1.06122	3.35445e-05	0.000213306	Down	1.29678	1.42122	0.838426	2.75928	2.42191	2.44449				GO:0000428	DNA-directed RNA polymerase complex
ZS11A04G019130	40.039	23.1464	56.9316	2.45276	1.2944	7.01743e-05	0.000419858	Up	0.892886	0.903821	1.06708	0.357219	0.471853	0.359363	106446778	NPC2	Non-specific phospholipase C2	GO:0016788,GO:0009395,GO:0005794,GO:0009507,GO:0005576,GO:0048229,GO:0016021,GO:0048364,GO:0042742	hydrolase activity, acting on ester bonds|phospholipid catabolic process|Golgi apparatus|chloroplast|extracellular region|gametophyte development|integral component of membrane|root development|defense response to bacterium	bna00562,bna00564,bna00565	Inositol phosphate metabolism|Glycerophospholipid metabolism|Ether lipid metabolism
ZS11A04G019650	71.656	139.18	4.132	0.0294096	-5.08757	6.79127e-27	2.69816e-25	Down	0.0620931	0.0357272	0.0582861	1.94802	1.36866	2.05124	106446745	MAP65-5	65-kDa microtubule-associated protein 5	GO:0000226,GO:0008017,GO:0005819,GO:0005737	microtubule cytoskeleton organization|microtubule binding|spindle|cytoplasm
ZS11A04G020050	189.273	260.803	117.743	0.452599	-1.1437	5.67252e-13	9.58215e-12	Down	3.51351	3.04002	2.91373	7.19601	6.1609	8.038	106403485	S40-4	Protein S40-4	GO:0005840,GO:0016787	ribosome|hydrolase activity
ZS11A04G020150	145.706	197.354	94.0587	0.47546	-1.0726	8.47728e-10	1.04711e-08	Down	1.81082	1.81457	2.19637	3.86048	3.96421	4.64307		LBD11	LOB domain-containing protein 11	GO:0008236,GO:0006508,GO:0005739,GO:0004088	serine-type peptidase activity|proteolysis|mitochondrion|carbamoyl-phosphate synthase (glutamine-hydrolyzing) activity
ZS11A04G020400	19.6241	4.86273	34.3854	7.08766	2.82531	1.91566e-07	1.76527e-06	Up	0.207266	0.246739	0.293515	0.0268531	0.0421975	0.038833	106446918	UXS6	UDP-glucuronic acid decarboxylase 6	GO:0016021,GO:0022857,GO:0055085,GO:0005886	integral component of membrane|transmembrane transporter activity|transmembrane transport|plasma membrane
ZS11A04G020620	3.41142	0.317178	6.50566	18.7455	4.22848	0.00507567	0.0188739	Up	0.105507	0.0867244	0.106113	0	0.0148317	0	106446905	CYP707A2	Abscisic acid 8'-hydroxylase 2	GO:0016705,GO:0016125,GO:0016021,GO:0004497,GO:0005506,GO:0020037,GO:0097438,GO:0010162,GO:0043288,GO:0010114,GO:1902644,GO:0006714,GO:0120254,GO:0032787,GO:0016115,GO:0046164,GO:0046395,GO:0019438,GO:1901362	oxidoreductase activity, acting on paired donors, with incorporation or reduction of molecular oxygen|sterol metabolic process|integral component of membrane|monooxygenase activity|iron ion binding|heme binding|exit from dormancy|seed dormancy process|apocarotenoid metabolic process|response to red light|tertiary alcohol metabolic process|sesquiterpenoid metabolic process|olefinic compound metabo…	bna00906	Carotenoid biosynthesis
ZS11A04G020650	24.4421	39.704	9.18026	0.231092	-2.11346	2.61247e-06	2.01206e-05	Down	0.0640734	0.0844862	0.0751814	0.39872	0.275843	0.313322	106448732	GLR2.7	Glutamate receptor 2.7	GO:0015276,GO:0034220,GO:0016021,GO:0005886,GO:0000325,GO:0007186,GO:0038023,GO:0071230,GO:0005262,GO:0019722,GO:0005515,GO:0006816	ligand-gated ion channel activity|ion transmembrane transport|integral component of membrane|plasma membrane|plant-type vacuole|G protein-coupled receptor signaling pathway|signaling receptor activity|cellular response to amino acid stimulus|calcium channel activity|calcium-mediated signaling|protein binding|calcium ion transport
ZS11A04G020700	27.2816	6.50881	48.0545	7.21832	2.85166	1.58641e-08	1.68765e-07	Up	1.05677	1.03409	1.06284	0.324123	0.0424445	0.0703084	106446951	CHY1	3-hydroxyisobutyryl-CoA hydrolase 1	GO:0003860,GO:0006574,GO:0005777,GO:0009536,GO:0016853,GO:0016021,GO:0009409	3-hydroxyisobutyryl-CoA hydrolase activity|valine catabolic process|peroxisome|plastid|isomerase activity|integral component of membrane|response to cold	bna00280,bna00410,bna00640	Valine, leucine and isoleucine degradation|beta-Alanine metabolism|Propanoate metabolism
[truncated: 3,598 more rows]

## Sheet: Table S3
Table S3 Differential gene expression of 573-DTI and NIL-573-IDTI in 13 h light duration conditions
[truncated: 14,590 more rows]

## Sheet: Table S4 
Table S4 Gene Ontology (GO) enrichment analysis of 2761overlapping differential genes
[truncated: 2,383 more rows]

## Sheet: Table S5 
Table S5 Kyoto Encyclopedia of Genes and Genomes (KEGG) enrichment analysis of 2761 overlapping differential genes
[truncated: 105 more rows]

[truncated: 1 more sheets: Table S6]
